# Supplementary material for: Distinctive Archaeal Composition of an Artisanal Crystallizer Pond and Functional Insights Into Salt-Saturated Hypersaline Environment Adaptation
Source: Front Microbiol. 2018 Aug 14;9:1800. doi: 10.3389/fmicb.2018.01800 (PMC6102401; doi:10.3389/fmicb.2018.01800)
Supplement: Supplementary file 2 [file Data_Sheet_2.xls]

## Sheet: Taxonomic assignation of metage
Taxonomic assignation of reads from salt-saturted metagenomes (% of total reads)* against the NCBI nr database (v01-2017)
	SS37	SS19	HAT/HBT	GSL-RP	CL34
Archaea		41.8	92.44	85.69	93.25
Candidatus Haloredivivus sp.	0.53	4.27	0.22	0.15	0.65
Candidatus Nanosalinarum sp	0.89	0.3	0.92	0.11	0.27
Candidatus Nanosalina sp.	3.71	1.02	1.21	0.52	1.43
unclassified Archaea	2.27	2.54	3.94	10.35	13.48
Salinarchaeum	0.11	0.21	0.16	0.25	0.16
Halopiger	0.28	0.33	0.38	0.61	0.53
Halostagnicola	0.11	0.14	0.16	0.27	0.26
Halovivax	0.11	0.14	0.14	0.19	0
Halobiforma	0.2	0.15	0.21	0.35	0.27
Natronolimnobius	0	0	0	0.14	0
Natronorubrum	0.29	0.32	0.32	0.53	0.61
Haloterrigena	0.41	0.42	0.47	0.84	0.78
Natrinema	0.52	0.44	0.56	0.87	1
Natrialba	0.44	0.31	0.51	0.61	0.64
Natronococcus	0.3	0.26	0.3	0.53	0.44
Natronobacterium	0.12	0	0.11	0.25	0.15
halophilic archaeon DL31	0.19	0.2	0.24	0.32	0
Haloparvum	0.12	0.24	0.2	0.33	0.87
Candidatus Halobonum	0.14	0.2	0.25	0.22	0.64
Halopenitus	0	0.13	0	0	0.35
Halolamina	0.26	0.34	0.33	0.46	0.71
Halonotius	4.64	0.31	1.53	17.62	2.79
Halorubrum	2.9	4.54	3.83	6.97	39.08
Haloprofundus	0.13	0.26	0.17	0.28	0.39
Halobellus	0.5	0.89	0.38	1.53	3.15
Halogranum	0.12	0.27	0.27	0.32	0.4
Haloplanus	0.45	0.63	0.55	1.01	0
Haloquadratum	57.51	11.34	50.49	14.37	2.13
Halogeometricum	0.36	0.79	0.43	0.74	1.32
Haloferax	1.15	1.62	1.29	1.09	3.08
unclassified Halobacteriales	3.7	0.55	14.29	8.12	0.95
Halococcus	0.7	0.97	0.81	1.37	0.86
Halapricum	0.27	0.32	0.34	0.61	0.43
Halomicrobium	0.3	0.32	0.4	0.76	0.59
Halosimplex	0.33	0.4	0.46	0.98	0.68
Halorhabdus	0.45	0.35	0.62	0.95	0.71
Natronomonas	0.69	1.73	0.71	3.3	1.1
Haloarcula	1.62	1.32	1.82	3.15	5.92
Halanaeroarchaeum	0.16	0.2	0.15	0.27	0.32
Haladaptatus	0.23	0.38	0.3	0.38	0.41
Halalkalicoccus	0.16	0.33	0.18	0.34	0.35
unclassified Halobacteriaceae	3.87	0.83	1.29	1.11	0
Halobacterium	0.46	0.58	0.65	0.88	1.09
Eukarya	0.06	0.38	0.09	0.08	0.91
Bacteria	6.32	56.18	4.65	13.26	1.98
Actinobacteria	0	6	0.12	0.16	0.15
Deinococcus-Thermus	0	0.22	0	0	0
Firmicutes	0.3	0.85	0.26	0.26	0.29
Bacteroidetes	4.89	16.68	3.13	11.71	0.3
Proteobacteria	0.47	24.8	0.51	0.6	0.74
Cyanobacteria	0.13	0.54	0.13	0.12	0
Parcubacteria	0	1.48	0.16	0	0
Balneolales	0	0.54	0	0	0
Chloroflexi	0	0.15	0	0	0
Planctomycetes	0	0.18	0	0	0
Verrucomicrobia	0	1.35	0	0	0
Spirochaetia	0	0.16	0	0	0
Microgenomates	0	0.14	0	0	0
Unclassified bacteria	0.14	0.16	0	0	0.11
Virus	1.07	1.59	2.8	0.96	3.79
Uncalssified virus	0.3	0.43	2.3	0.72	0.16
dsDNA viruses	0.2	0.74	0.34	0.16	2.18
unclassified bacterial viruses	0.56	0.39	0	0	1.44

## Sheet: Taxonomic composition SIMPER
SIMPER
Similarity Percentages - species contributions
One-Way Analysis
Data worksheet
Name: Data3
Data type: Abundance
Sample selection: All
Variable selection: All
Parameters
Resemblance: S17 Bray Curtis similarity
Cut off for low contributions: 90.00%
Factor Groups
Sample	type
CL34	1
GSL-RP	1
HAT/HBT	2
SS37	2
SS19	2
Group 1
Average similarity: 86.62
Species	Av.Abund	Av.Sim	Sim/SD	Contrib%	Cum.%
Halorubrum	3.74	4.79	#######	5.53	5.53
Haloarcula	2.94	4.35	#######	5.02	10.55
Actinobacteria	2.67	4.02	#######	4.65	15.2
Caudovirales	2.38	3.57	#######	4.13	19.32
Natrialba	2.15	3.20	#######	3.69	23.01
Halococcus	2.03	3.20	#######	3.69	26.7
Natronorubrum	2.03	3.20	#######	3.69	30.39
Haloquadratum	2.60	2.32	#######	2.68	33.07
Natronomonas	1.59	2.32	#######	2.68	35.76
Proteobacteria	1.59	2.32	#######	2.68	38.44
Haloferax	1.60	2.26	#######	2.61	41.05
Natrinema	1.60	2.26	#######	2.61	43.66
Haloterrigena	1.43	2.26	#######	2.61	46.27
Firmicutes	1.43	2.26	#######	2.61	48.88
Halorabdus	1.22	1.64	#######	1.90	50.77
Natronococcus	1.22	1.64	#######	1.90	52.67
Bacteroidetes	1.84	1.64	#######	1.90	54.57
Halosimplex	1.01	1.60	#######	1.84	56.41
Halomicrobium	1.01	1.60	#######	1.84	58.25
Halobacterium	1.01	1.60	#######	1.84	60.1
Reoviridae	1.23	1.60	#######	1.84	61.94
Herpesvirales	1.01	1.60	#######	1.84	63.79
Halophilic archaeon DL31	0.96	1.47	#######	1.70	65.49
Halovivax	1.34	1.43	#######	1.65	67.14
Cystoviridae	0.91	1.43	#######	1.65	68.79
Halobiforma	0.93	1.34	#######	1.54	70.33
Halogeometricum	0.88	1.34	#######	1.54	71.87
Halalkalicoccus	0.78	1.16	#######	1.34	73.21
Planctomycetes	0.77	1.04	#######	1.20	74.41
Halogranum	0.71	1.01	#######	1.17	75.58
Chlamydiae/Verrucomicrobia	0.68	1.01	#######	1.17	76.75
Closteroviridae	0.75	1.01	#######	1.17	77.91
Togaviridae	0.71	1.01	#######	1.17	79.08
Adenoviridae	0.68	1.01	#######	1.17	80.25
Salinarchaeum	0.64	0.88	#######	1.01	81.26
Natronobacterium	0.60	0.88	#######	1.01	82.27
Mononegavirales	0.64	0.88	#######	1.01	83.28
Chloroflexi	0.50	0.73	#######	0.85	84.13
Fibrobacteres/Acidobacteria	0.50	0.73	#######	0.85	84.97
Halosarcina	0.59	0.71	#######	0.83	85.8
Natronolimnobius	0.55	0.71	#######	0.83	86.62
Halopiger	0.45	0.71	#######	0.83	87.45
Marine group II euryarchaea	0.45	0.71	#######	0.83	88.27
Thermotogae	0.55	0.71	#######	0.83	89.1
Poribacteria	0.50	0.71	#######	0.83	89.93
Cyanobacteria	0.45	0.71	#######	0.83	90.75
Group 2
Average similarity: 80.82
Species	Av.Abund	Av.Sim	Sim/SD	Contrib%	Cum.%
Haloquadratum	5.42	7.33	2.63	9.06	9.06
Caudovirales	2.53	4.28	9.25	5.30	14.36
Actinobacteria	2.70	3.81	6.60	4.72	19.08
Firmicutes	2.21	3.54	7.51	4.38	23.46
Proteobacteria	2.99	3.54	31.84	4.38	27.83
Bacteroidetes	2.10	3.14	3.87	3.88	31.72
Haloarcula	2.13	2.94	6.66	3.64	35.36
Reoviridae	1.44	2.21	4.21	2.73	38.09
Halorubrum	1.33	2.20	6.72	2.72	40.81
Herpesvirales	1.15	1.83	19.60	2.27	43.08
Natrialba	1.26	1.80	10.12	2.23	45.3
Haloferax	0.97	1.70	49.43	2.10	47.4
Halococcus	0.95	1.66	13.13	2.05	49.45
Natronorubrum	1.07	1.58	8.59	1.95	51.4
Closteroviridae	0.90	1.49	5.90	1.84	53.24
Planctomycetes	0.87	1.49	12.30	1.84	55.09
Mononegavirales	0.88	1.45	7.68	1.80	56.88
Chlamydiae/Verrucomicrobia	0.86	1.42	75.86	1.76	58.64
Natrinema	0.80	1.37	19.60	1.69	60.33
Natronomonas	0.77	1.22	19.60	1.51	61.84
Haloterrigena	0.68	1.12	34.28	1.38	63.22
Halomicrobium	0.72	1.12	34.28	1.38	64.61
Cystoviridae	0.72	1.11	8.59	1.38	65.99
Cyanobacteria	0.73	1.06	18.54	1.31	67.3
Togaviridae	0.67	1.06	19.60	1.31	68.61
Adenoviridae	0.69	1.03	4.52	1.27	69.88
Halovivax	0.67	1.03	4.58	1.27	71.16
Halobacterium	0.69	1.03	4.58	1.27	72.43
Thermotogae	0.62	0.99	3.87	1.23	73.66
Natronococcus	0.59	0.98	6.72	1.22	74.87
Halophilic archaeon DL31	0.70	0.98	6.72	1.22	76.09
Flaviviridae	0.59	0.98	6.72	1.22	77.3
Halosimplex	0.63	0.93	16.05	1.15	78.45
Poribacteria	0.53	0.93	16.05	1.15	79.61
Halogeometricum	0.59	0.93	6.66	1.15	80.76
Virgaviridae	0.59	0.93	6.66	1.15	81.91
Picornavirales	0.50	0.87	18.54	1.07	82.98
Nidovirales	0.50	0.86	19.60	1.07	84.05
Phycodnaviridae	0.50	0.86	19.60	1.07	85.12
Potyviridae	0.47	0.86	20.74	1.06	86.19
Crenarchaeota	0.45	0.70	6.60	0.86	87.05
Chloroflexi	0.55	0.70	6.60	0.86	87.91
Fibrobacteres/Acidobacteria	0.51	0.70	6.60	0.86	88.77
Halobiforma	0.48	0.69	6.72	0.86	89.63
Halogranum	0.51	0.69	6.72	0.86	90.49
Groups 1 & 2
Average dissimilarity = 24.62
	Group 1	Group 2
Species	Av.Abund	Av.Abund	Av.Diss	Diss/SD	Contrib%	Cum.%
Haloquadratum	2.60	5.42	2.64	1.46	10.73	10.73
Halorubrum	3.74	1.33	2.07	2.89	8.41	19.15
Proteobacteria	1.59	2.99	1.18	0.86	4.80	23.95
Halorabdus	1.22	0.00	1.05	5.15	4.28	28.23
Halococcus	2.03	0.95	0.93	10.88	3.77	32
Natronorubrum	2.03	1.07	0.83	2.92	3.36	35.36
Haloarcula	2.94	2.13	0.82	1.50	3.32	38.68
Natrialba	2.15	1.26	0.77	1.95	3.13	41.82
Bacteroidetes	1.84	2.10	0.72	1.45	2.91	44.73
Natronomonas	1.59	0.77	0.71	3.29	2.90	47.63
Natrinema	1.60	0.80	0.68	3.57	2.78	50.41
Firmicutes	1.43	2.21	0.67	1.85	2.72	53.14
Haloterrigena	1.43	0.68	0.65	5.74	2.65	55.79
Actinobacteria	2.67	2.70	0.60	1.52	2.43	58.21
Halovivax	1.34	0.67	0.57	1.31	2.33	60.55
Natronococcus	1.22	0.59	0.54	2.49	2.21	62.76
Haloferax	1.60	0.97	0.54	2.95	2.20	64.96
Candidatus Haloredivivus sp. G17	0.52	0.80	0.49	0.98	1.98	66.94
Halobiforma	0.93	0.48	0.39	2.38	1.58	68.52
Halosimplex	1.01	0.63	0.33	1.94	1.34	69.86
Halalkalicoccus	0.78	0.41	0.32	3.25	1.30	71.16
Reoviridae	1.23	1.44	0.30	1.22	1.23	72.38
Halorubrum phages (Cgphi46 + pleomorphic virus 2)	0.71	0.41	0.29	1.27	1.20	73.58
Natronobacterium	0.60	0.26	0.29	3.73	1.18	74.76
Caudovirales	2.38	2.53	0.29	2.06	1.16	75.92
Halobacterium	1.01	0.69	0.28	1.67	1.15	77.07
Natronolimnobius	0.55	0.25	0.26	2.37	1.05	78.12
Halomicrobium	1.01	0.72	0.26	1.71	1.04	79.16
Salinarchaeum	0.64	0.34	0.25	2.04	1.03	80.2
Halogeometricum	0.88	0.59	0.25	2.22	1.01	81.2
Halophilic archaeon DL31	0.96	0.70	0.25	1.31	1.00	82.2
Bunyaviridae	0.28	0.22	0.24	3.74	0.98	83.18
Cyanobacteria	0.45	0.73	0.23	1.16	0.95	84.13
Halopiger	0.45	0.20	0.22	4.66	0.88	85
Mononegavirales	0.64	0.88	0.21	1.48	0.86	85.86
Halogranum	0.71	0.51	0.21	1.51	0.85	86.71
Marine group II euryarchaea	0.45	0.30	0.20	1.34	0.80	87.5
Halosarcina	0.59	0.39	0.18	1.16	0.71	88.22
Cystoviridae	0.91	0.72	0.17	1.39	0.71	88.93
Closteroviridae	0.75	0.90	0.17	1.53	0.70	89.63
Chloroflexi	0.50	0.55	0.17	1.31	0.67	90.3

## Sheet: Metagenomes Info
Abbreviation	Genome Name / Sample Name	Environment type	Accesion No.	Database	Latitude	Longitude	Sample Collection Date	Salinity (%)	Quality filtered reads	Genome Size (bp)	Reads assigned to COG (Raw)	Reads assigned to COG (%)	Sequencing Method	Reference
AceLak-UKN	Saline lake microbial communities from Ace Lake, Antarctica - Antarctic Ace Lake Metagenome 02UKN	Hypersaline lake	3300005935	IMG/ER	-68.4725	78.188	2008-01-12	4.2	97299	855455100	75095	77.1796	Illumina HiSeq 2500-1TB	Ng, Charmaine, et al. "Metaproteogenomic analysis of a dominant green sulfur bacterium from Ace Lake, Antarctica." The ISME Journal 4.8 (2010): 1002.
AceLak-UKS	Saline lake microbial communities from Ace Lake, Antarctica - Antarctic Ace Lake Metagenome 02UKS	Hypersaline lake	3300005936	IMG/ER	-68.4725	78.188	2008-01-12	4.2	204044	777839517	127143	62.3116	Illumina HiSeq 2500-1TB	Ng, Charmaine, et al. "Metaproteogenomic analysis of a dominant green sulfur bacterium from Ace Lake, Antarctica." The ISME Journal 4.8 (2010): 1002.
AceLak-UKX	Saline lake microbial communities from Ace Lake, Antarctica - Antarctic Ace Lake Metagenome 02UKX	Hypersaline lake	3300005939	IMG/ER	-68.4725	78.188	2008-01-13	4.2	119819	835219590	47763	39.8626	Illumina HiSeq 2500-1TB	Ng, Charmaine, et al. "Metaproteogenomic analysis of a dominant green sulfur bacterium from Ace Lake, Antarctica." The ISME Journal 4.8 (2010): 1002.
AntDL05-0.1	Hypersaline microbial communities from Antarctic Deep Lake, sample 5m 0.1um	Hypersaline lake	2084038019	IMG/ER	-68.54	78.18	2008-01-13	28	739616	52160100	442151	59.7812	454-GS-FLX-Titanium	DeMaere, Matthew Z., et al. "High level of intergenera gene exchange shapes the evolution of haloarchaea in an isolated Antarctic lake." Proceedings of the National Academy of Sciences 110.42 (2013): 16939-16944.
AntDL13-0.1	Hypersaline microbial communities from Antarctic Deep Lake, sample 13m 0.1um	Hypersaline lake	2100351014	IMG/ER	-68.54	78.18	2008-01-14	32	1133395	80245247	505450	44.5961	454-GS-FLX-Titanium	DeMaere, Matthew Z., et al. "High level of intergenera gene exchange shapes the evolution of haloarchaea in an isolated Antarctic lake." Proceedings of the National Academy of Sciences 110.42 (2013): 16939-16944.
AntDL24-0.1	Hypersaline microbial communities from Antarctic Deep Lake, sample 24m 0.1um	Hypersaline lake	2084038011	IMG/ER	-68.54	78.18	2008-01-14	32	748264	59385153	436263	58.3034	454-GS-FLX-Titanium	DeMaere, Matthew Z., et al. "High level of intergenera gene exchange shapes the evolution of haloarchaea in an isolated Antarctic lake." Proceedings of the National Academy of Sciences 110.42 (2013): 16939-16944.
AntDL24-0.8	Hypersaline microbial communities from Antarctic Deep Lake, sample 24m 0.8um	Hypersaline lake	2140918017	IMG/ER	-68.54	78.18	2008-01-15	32	241688	60876627	203034	84.0067	Illumina / 454	DeMaere, Matthew Z., et al. "High level of intergenera gene exchange shapes the evolution of haloarchaea in an isolated Antarctic lake." Proceedings of the National Academy of Sciences 110.42 (2013): 16939-16944.
AntDL24-3.0	Hypersaline microbial communities from Antarctic Deep Lake, sample 24m 3.0um	Hypersaline lake	2081372007	IMG/ER	-68.54	78.18	2008-01-15	32	784959	56949331	612624	78.0454	Illumina / 454	DeMaere, Matthew Z., et al. "High level of intergenera gene exchange shapes the evolution of haloarchaea in an isolated Antarctic lake." Proceedings of the National Academy of Sciences 110.42 (2013): 16939-16944.
AntDL36all	Hypersaline microbial communities from Antarctic Deep Lake, sample 36m 3.0um, 0.8um, 0.1um	Hypersaline lake	2140918027	IMG/ER	-68.54	78.18	2008-01-16	32	2104808	190563105	1417218	67.3324	454-GS-FLX-Titanium	DeMaere, Matthew Z., et al. "High level of intergenera gene exchange shapes the evolution of haloarchaea in an isolated Antarctic lake." Proceedings of the National Academy of Sciences 110.42 (2013): 16939-16944.
Atl-II	Marine microbial communities from the Red Sea brine-pool interfase layer Atlantis II	Deep-sea brine pool	3300006158	IMG/ER	21.6053	38.2025	April 2010	5.6	149036	591205	9844	6.60512	454-GS-FLX-Titanium	Ngugi, David Kamanda, et al. "Comparative genomics reveals adaptations of a halotolerant thaumarchaeon in the interfaces of brine pools in the Red Sea." The ISME journal 9.2 (2015): 396.
AtlBP-sed12	Atlantis-II_Brine_Pool_Sed12	Sediment	ERX220917	SRA	21° 20' 45.6" N	38° 04' 40.8" E	October 2008		1218		1432	117.57	MDA_plus_Ion_Torrent	Wang, Yong, et al. "Bacterial niche-specific genome expansion is coupled with highly frequent gene disruptions in deep-sea sediments." PLoS One 6.12 (2011): e29149.
AtlBP-sed222	Atlantis-II_Brine_Pool_Sed222	Sediment	ERX220927	SRA	21° 20' 45.6" N	38° 04' 40.8" E	October 2008		215		247	114.884	MDA_plus_Ion_Torrent	Wang, Yong, et al. "Bacterial niche-specific genome expansion is coupled with highly frequent gene disruptions in deep-sea sediments." PLoS One 6.12 (2011): e29149.
ChVhigh	Chula_Vista_saltern_HIGHSALT	Solar Saltern	4440430.3; 4440429.3; 4440433.3; 4440438.3	MG-RAST	32.6	-117.107	2004-01-07	27	582681		145110	24.9038	454-GS20	Rodriguez-Brito, Beltran, et al. "Viral and microbial community dynamics in four aquatic environments." The ISME journal 4.6 (2010): 739.
ChVlow	Chula_Vista_saltern_LOWSALT	Solar Saltern	4.44044e+06	MG-RAST	32.6	-117.107	2004-01-07	6	120987		26690	22.0602	454-GS21	Rodriguez-Brito, Beltran, et al. "Viral and microbial community dynamics in four aquatic environments." The ISME journal 4.6 (2010): 739.
ChVmed	Chula_Vista_saltern_MEDSALT	Solar Saltern	4.44043e+06	MG-RAST	32.6	-117.107	2005-11-16	12	268206		33393	12.4505	454-GS20	Rodriguez-Brito, Beltran, et al. "Viral and microbial community dynamics in four aquatic environments." The ISME journal 4.6 (2010): 739.
CL34	Hypersaline microbial communities from Cahuil Solar Saltern, Chile, CL34	Solar Saltern	3300000328	IMG/ER	-34.4781	-72.0183	2012-01-12	34	183299	5580611	156716	85.4975	454-GS-FLX	Plominsky, Alvaro M., et al. "Metagenome sequencing of the microbial community of a solar saltern crystallizer pond at Cáhuil Lagoon, Chile." Genome announcements 2.6 (2014): e01172-14.
DedSea1992	Hypersaline microbial communities from the Dead Sea 1992 bloom**	Hypersaline lake	3300006160	IMG/ER	31.4167	35.4833	1992	32.5	1629	1140946	1569	96.3168	Sanger	Bodaker, Idan, et al. "Comparative community genomics in the Dead Sea: an increasingly extreme environment." The ISME journal 4.3 (2010): 399.
DedSea2007	Hypersaline microbial communities from the Dead Sea 2007**	Hypersaline lake	3300006161	IMG/ER	31.4167	35.4333	2007-03-08	33.9	1673	1219704	1626	97.1907	Sanger	Bodaker, Idan, et al. "Comparative community genomics in the Dead Sea: an increasingly extreme environment." The ISME journal 4.3 (2010): 399.
DedSeaAD	Central_Dead_Sea_AD	Sediment	4.56157e+06	MG-RAST	31° 30′ 28.98′′ N	35° 28′ 15.60′′ E	June 2011	33.21	1401738		147208	10.5018	MDA_plus_454-pyrosequencing	Thomas, Camille, et al. "Archaeal populations in two distinct sedimentary facies of the subsurface of the Dead Sea." Marine genomics 17 (2014): 53-62.
DedSeaGY	Central_Dead_Sea_GY	Sediment	4.56156e+06	MG-RAST	31° 30′ 28.98′′ N	35° 28′ 15.60′′ E	June 2011	33.21	3282661		432324	13.1699	MDA_plus_454-pyrosequencing	Thomas, Camille, et al. "Archaeal populations in two distinct sedimentary facies of the subsurface of the Dead Sea." Marine genomics 17 (2014): 53-62.
DiscoveryD	Marine microbial communities from the Red Sea brine-pool interfase layer Discovery Deep	Deep-sea brine pool	3300006159	IMG/ER	21.2864	38.2872	April 2010	13.8	111655	1998526	33599	30.0918	454-GS-FLX-Titanium	Ngugi, David Kamanda, et al. "Comparative genomics reveals adaptations of a halotolerant thaumarchaeon in the interfaces of brine pools in the Red Sea." The ISME journal 9.2 (2015): 396.
GSL-Ant-Is	Saline water microbial communities from Great Salt Lake, Utah, USA - South Arm Antelope Island 1	Hypersaline lake	2058419001	IMG/ER	41.4544	-112.666	2006-08-01	15	752778	67538519	702273	93.2909	Sanger	Parnell, J. Jacob, et al. "Functional biogeography as evidence of gene transfer in hypersaline microbial communities." PLoS One 5.9 (2010): e12919.
GSL-NStr	Saline water microbial communities from Great Salt Lake, Utah, USA - North Arm Stromatolit *	Sediment	2058419003	IMG/ER	41.4544	-112.666	2006-08-01	NA	192527	52414178	176528	91.69	454-GS-FLX-Titanium	Parnell, J. Jacob, et al. "Functional biogeography as evidence of gene transfer in hypersaline microbial communities." PLoS One 5.9 (2010): e12919.
GSL-RP	Saline water microbial communities from Great Salt Lake, Utah, USA - North Arm Rozel Point	Hypersaline lake	2051774008	IMG/ER	41.4544	-112.666	2006-08-01	30	585929	99427575	615494	105.046	454-GS-FLX-Titanium, Sanger	Parnell, J. Jacob, et al. "Functional biogeography as evidence of gene transfer in hypersaline microbial communities." PLoS One 5.9 (2010): e12919.
GSL-SStr	Saline water microbial communities from Great Salt Lake, Utah, USA - South Arm Stromatolite *	Sediment	2077657010	IMG/ER	41.4544	-112.666	2009-08-01	NA	1175738	156436365	1228060	104.45	454-GS-FLX-Titanium	Parnell, J. Jacob, et al. "Functional biogeography as evidence of gene transfer in hypersaline microbial communities." PLoS One 5.9 (2010): e12919.
HAT-HBT	Lake Tyrrell, January 2009, 3.0-0.8 um and 0.8-0.1 um size fraction, water metagenome HBT and HAT	Hypersaline lake	3300005070	IMG/ER	-35.309	142.78	2009-01-07	29	1933848	354884337	1740181	89.9854	454-GS-FLX-Titanium	Podell, Sheila, et al. "Seasonal fluctuations in ionic concentrations drive microbial succession in a hypersaline lake community." The ISME journal 8.5 (2014): 979.
IC21	Isla Cristina Solar Saltern IC21	Solar Saltern	SRX352042	SRA	37.2189	-7.33806	July 2007	21	1223923		1084146	88.5796	454-GS-FLX-Titanium	Fernández, Ana B., et al. "Comparison of prokaryotic community structure from Mediterranean and Atlantic saltern concentrator ponds by a metagenomic approach." Frontiers in microbiology 5 (2014): 196.
Kebrit-DLI	Marine microbial communities from the Red Sea brine-pool Kebit Deep Lower-Interphase	Deep-sea brine pool	3300006157	IMG/ER	24.7187	36.2888	April 2010	18.2	193045	1490213	73864	38.2626	454-GS-FLX-Titanium	Ngugi, David Kamanda, et al. "Comparative genomics reveals adaptations of a halotolerant thaumarchaeon in the interfaces of brine pools in the Red Sea." The ISME journal 9.2 (2015): 396.
Kebrit-DUI	Marine microbial communities from the Red Sea brine-pool Kebit Deep Upper-Interphase	Deep-sea brine pool	3300006156	IMG/ER	24.7187	36.2888	April 2010	18.2	168785	1674582	96188	56.9885	454-GS-FLX-Titanium	Ngugi, David Kamanda, et al. "Comparative genomics reveals adaptations of a halotolerant thaumarchaeon in the interfaces of brine pools in the Red Sea." The ISME journal 9.2 (2015): 396.
Kutch-S3	Saline desert soil microbial communities from Kutch, Gujarat, India - S3*	Sediment	3300002082	IMG/ER	23.9081	70.5378	October 2012		2003661		250668	12.5105	Ion Torrent	Pandit, Aanal S., et al. "A snapshot of microbial communities from the Kutch: one of the largest salt deserts in the World." Extremophiles 19.5 (2015): 973-987.
Kutch-S5	Saline desert soil microbial communities from Kutch, Gujarat, India – S5*	Sediment	3300002081	IMG/ER	23.8349	69.5189	October 2012		2320638		160956	6.93585	Ion Torrent	Pandit, Aanal S., et al. "A snapshot of microbial communities from the Kutch: one of the largest salt deserts in the World." Extremophiles 19.5 (2015): 973-987.
MarM_0.1-0.8	Mar Menor lagoon, Murcia, Spain – 0.1-3.0_micron-fraction	Hypersaline lake	CAM_SMPL_003231	iMicrobe	37.7189	-0.787222	2010-05-07	5	251085		133142	53.0267	454-GS-FLX-Titanium	Ghai, Rohit, et al. "Metagenomes of Mediterranean coastal lagoons." Scientific reports 2 (2012): 490.
MarM_0.8-3.0	Mar Menor lagoon, Murcia, Spain – 0.1-3.0_micron-fraction	Hypersaline lake	CAM_SMPL_003232	iMicrobe	37.7189	-0.787222	2010-05-07	5	158368		60147	37.9793	454-GS-FLX-Titanium	Ghai, Rohit, et al. "Metagenomes of Mediterranean coastal lagoons." Scientific reports 2 (2012): 490.
Marsh_SM01	Odiel Salt Marshes in Huelva, Spain – SMO1 *	Sediment	SRX2953943	SRA	37.2072	-6.966	October 2013		1198864		810362	67.5942	454-GS-FLX-Titanium	Vera-Gargallo, Blanca, et al. "Metagenome sequencing of prokaryotic microbiota from two hypersaline soils of the Odiel salt marshes in Huelva, southwestern Spain." Genome announcements 6.9 (2018): e00140-18.
Marsh_SM02	Odiel Salt Marshes in Huelva, Spain – SMO2 *	Sediment	SRX2953944	SRA	37.2072	-6.966	November 2014		728629		501464	68.823	454-GS-FLX-Titanium	Vera-Gargallo, Blanca, et al. "Metagenome sequencing of prokaryotic microbiota from two hypersaline soils of the Odiel salt marshes in Huelva, southwestern Spain." Genome announcements 6.9 (2018): e00140-18.
OrgLak-St378	Organic-Lake_St378_0.1-3.0_micron-fraction	Hypersaline lake	SRX024842 / SRX024843	SRA	-68.4623	78.1966	November 2008	18.7	532898		448102	84.0878	454-GS-FLX-Titanium	Yau, Sheree, et al. "Metagenomic insights into strategies of carbon conservation and unusual sulfur biogeochemistry in a hypersaline Antarctic lake." The ISME journal 7.10 (2013): 1944.
PtaCor_GS33	Punta Cormoran lagoon, Floreana island, Ecuador	Hypersaline lake	JCVI_SMPL_1103283000038	iMicrobe	-1.22781	-90.4285	2004-02-19	4.6	3296713		541011	16.4106	Sanger	Rusch, Douglas B., et al. "The Sorcerer II global ocean sampling expedition: northwest Atlantic through eastern tropical Pacific." PLoS biology 5.3 (2007): e77.
SS19	Saline water microbial communities from Bras del Port Salterns, Alicante, Spain - SS19	Solar Saltern	3300006171	IMG/ER	38.1923	-0.555207	2008	19	1072205	28796629	898292	83.7799	454-GS-FLX-Titanium	Ghai, Rohit, et al. "New abundant microbial groups in aquatic hypersaline environments." Scientific reports 1 (2011): 135.
SS33	Saline water microbial communities from Bras del Port Salterns, Alicante, Spain - SS33	Solar Saltern	3300006170	IMG/ER	38.1923	-0.555207	2010-09-20	33	402276	9303833	395201	98.2413	454-GS-FLX-Titanium	Fernández, Ana B., et al. "Comparison of prokaryotic community structure from Mediterranean and Atlantic saltern concentrator ponds by a metagenomic approach." Frontiers in microbiology 5 (2014): 196.
SS37	Saline water microbial communities from Bras del Port Salterns, Alicante, Spain - SS37	Solar Saltern	3300001293	IMG/ER	38.1923	-0.555207	2008-07-21	37	656800	6766501	576031	87.7026	454-GS-FLX-Titanium	Ghai, Rohit, et al. "New abundant microbial groups in aquatic hypersaline environments." Scientific reports 1 (2011): 135.
* Dry sediments (no water) where salinity was impossible to directly measured as % weight/volume
** Data taken from http://isramar.ocean.org.il/isramar2009/DeadSea/ hydrographic cruise data; Cruise dates 1998-06-22 and 2007-02-07, respectively
Metagenomes highlighted in red were removed from further analysis because they had <35000 reads asigned to COGs, <20% of their reads were assigned to a COG, or their sequences are product of a multiple displacement amplification of the natural sample.

## Sheet: Metagenomes COG reads -RAW- abu
cog\dataset	AceLak-UKN	AceLak-UKS	AceLak-UKX	AntDL05-0.1	AntDL13-0.1	AntDL24-0.1	AntDL24-0.8	AntDL24-3.0	AntDL36-all	CL34	GSL-Ant-Is	GSL-SStr	GSL-RP	GSL-NStr	HAT-HBT	IC21	Kebrit-DLI	Kebrit-DUI	MarM_01-08	MarM_08-3	OrgLak-St378	SMO1	SMO2	SS19	SS33	SS37
COG0457	586	860	247	121	141	101	113	357	857	77	755	3782	839	1124	1517	897	169	587	613	263	947	5204	3326	2112	480	490
COG0438	448	879	528	1555	1719	1297	646	2094	4525	686	2479	2510	1918	1147	5312	3482	569	410	608	338	822	5253	3210	4765	1448	2104
COG2801	443	743	229	61	50	30	58	151	564	2	489	2435	69	257	123	494	239	565	218	81	1814	750	735	1741	77	56
COG0673	359	473	75	603	631	621	372	1062	2190	140	813	1193	658	320	1062	672	58	142	266	141	233	1852	1410	775	303	451
COG3119	341	330	53	1288	1428	1090	514	1761	3695	576	1578	757	1879	669	6725	2279	203	85	433	176	216	4786	2737	1585	1421	2225
COG4974	305	519	203	635	748	557	194	697	1624	137	263	1281	570	305	1804	754	236	210	136	61	651	1730	896	885	420	506
COG0745	286	443	98	691	697	721	303	948	1913	224	334	6389	1032	540	1828	1677	103	310	393	144	903	2885	1768	1470	465	618
COG3291	271	341	146	863	1234	789	235	840	1985	219	845	741	1303	375	6376	1688	267	92	133	59	256	2261	1318	3191	1642	1686
COG0784	237	328	56	822	938	795	323	1230	2467	287	150	6587	1458	360	4903	2058	50	257	139	44	771	2519	1459	881	633	851
COG1361	235	235	58	498	454	457	231	638	1130	320	793	246	891	164	3657	1382	72	186	27	14	63	693	431	791	758	1581
COG1132	232	264	91	939	996	747	410	1415	2949	365	1849	2979	1356	481	4075	2318	54	138	348	156	527	2247	1369	2852	954	1517
COG0451	231	579	246	1548	1659	1416	769	2322	4788	644	2885	1432	2001	646	5983	3937	324	380	464	228	383	3685	2389	3403	1467	1991
COG1032	229	458	191	7	6	7	4	12	113	2	18	571	2	4	24	12	119	310	118	40	46	51	117	48	7	7
COG1404	224	248	119	334	367	338	223	624	1458	143	143	1505	1072	503	4136	762	236	308	147	74	193	1807	1108	931	560	759
COG0577	216	283	108	360	445	396	184	642	1294	159	662	1533	510	316	2163	811	156	95	137	61	169	2001	1316	908	398	542
COG0841	214	391	98	39	34	28	55	149	410	3	605	6612	419	542	380	808	67	185	562	217	949	2497	1288	2481	139	169
COG0286	207	329	143	348	430	310	174	496	1297	104	244	1049	318	202	1359	710	102	216	63	23	514	1725	961	930	445	617
COG0553	204	433	174	1929	2569	1676	743	2486	6258	490	783	1345	999	299	2714	2117	140	251	242	172	658	2597	1231	1777	1159	1184
COG3385	199	260	38	2284	2685	2296	1019	4039	9563	438	162	1000	4144	980	4800	2997	61	165	12	0	260	3819	2327	1319	2425	3696
COG2202	190	282	33	1852	1817	1688	733	2554	5141	696	745	2350	3650	794	6725	4720	37	137	47	14	464	3730	2190	1322	1463	2505
COG2204	189	342	41	91	81	70	53	146	295	2	257	2980	149	182	218	258	37	238	293	97	417	955	586	811	110	101
COG4584	187	343	42	7	6	6	15	50	138	0	140	540	0	10	1	66	35	167	6	5	666	148	207	231	0	1
COG1960	181	378	47	310	329	271	246	780	2180	175	499	2092	943	468	1627	1332	28	214	633	253	1053	2645	1786	1312	368	313
COG0480	177	272	161	197	204	177	116	370	818	161	884	969	477	121	1253	1033	360	229	235	87	173	839	516	1316	293	514
COG1028	172	355	81	783	740	696	455	1437	3041	454	2271	3173	1871	697	5434	3073	132	300	992	423	739	3066	2366	2646	1102	1769
COG3547	168	258	34	8	6	4	8	33	140	28	135	1147	411	280	266	412	130	81	30	7	435	1228	893	340	224	193
COG3420	164	193	107	369	545	386	92	349	859	192	675	128	465	169	1525	818	103	75	19	9	35	647	356	319	272	314
COG2203	164	251	32	754	692	670	230	1018	1688	175	88	960	937	275	2506	1109	42	114	41	22	467	1806	1079	583	462	771
COG0574	161	231	111	471	486	446	238	756	1622	143	1130	317	458	375	1597	860	289	174	117	71	204	843	479	938	296	598
COG0399	156	339	149	304	342	281	111	416	716	47	724	803	103	116	173	431	88	202	149	108	214	868	490	817	152	143
COG0674	155	235	85	350	336	340	204	597	1198	206	1322	168	659	186	1730	1253	212	182	8	2	81	675	473	702	476	652
COG0318	153	282	47	279	289	323	191	701	1538	149	1478	1756	961	374	1874	1037	27	119	545	199	444	1546	1191	1330	477	631
COG1262	150	175	35	10	29	14	11	24	103	4	102	678	42	53	73	123	20	88	119	41	242	361	268	311	54	32
COG0210	150	284	152	969	1104	945	383	1366	2638	205	1729	2379	1135	482	3353	1413	323	165	300	160	469	1497	787	1805	732	1039
COG3250	148	148	23	15	11	14	14	25	66	12	50	188	50	72	126	55	44	20	88	39	143	459	337	215	9	20
COG2414	148	237	31	116	63	76	165	398	1078	183	1297	16	284	66	533	886	80	33	12	2	13	398	272	434	154	55
COG1520	147	155	43	668	717	671	300	1046	2014	122	117	554	783	179	3023	714	114	82	103	44	117	1535	919	428	336	727
COG1484	147	238	42	11	46	7	11	30	191	0	108	293	4	9	3	65	39	149	14	7	527	136	165	172	2	1
COG1373	145	235	52	117	201	94	62	200	464	72	239	189	161	20	282	328	116	173	59	12	116	296	139	376	139	142
COG0086	145	335	198	354	365	311	190	644	1401	231	1924	1681	725	203	1846	1857	453	266	368	207	296	1364	675	2135	479	720
COG0863	143	594	544	1466	3312	1817	212	832	4724	191	149	221	414	100	1553	1022	902	664	130	147	447	900	656	737	545	592
COG3344	143	254	69	24	50	40	19	54	258	14	39	1700	22	45	55	464	181	271	14	11	589	328	247	157	10	22
COG0446	141	199	48	255	229	232	169	446	970	172	1216	1566	605	189	1374	1108	52	74	151	69	344	592	414	982	320	490
COG2226	140	258	99	376	458	411	205	726	1460	315	1463	1554	1206	449	3739	1865	111	182	299	116	255	2206	1477	1443	589	1114
COG1943	140	179	81	351	455	369	148	465	1168	100	97	725	439	92	1872	531	101	125	28	12	308	743	446	793	617	656
COG0823	139	169	33	183	181	156	123	326	759	114	321	1534	1029	705	2542	873	57	169	209	110	206	3201	1953	1310	438	809
COG0610	138	211	88	200	261	164	107	296	963	85	241	1153	251	127	1202	601	87	162	60	17	428	1003	526	897	367	487
COG3039	137	217	61	3814	4071	3591	1514	5555	12053	422	214	1043	2044	375	2244	3067	107	236	20	9	474	3434	2098	1261	1435	1607
COG0827	135	175	56	1563	1882	1362	592	1945	4290	314	333	203	596	189	1678	1175	63	82	48	22	155	2341	1219	832	781	786
COG0407	133	182	39	4	6	7	21	42	113	5	87	381	107	35	133	91	9	30	71	32	69	191	127	198	13	37
COG2814	133	186	50	388	364	351	164	682	1371	300	1739	4050	756	361	2071	1905	32	113	503	150	563	1571	1265	1583	323	503
COG0463	133	286	156	696	716	675	384	1205	2277	251	1036	911	963	264	3074	1203	123	139	187	75	206	1585	936	1236	700	1104
COG1196	132	285	149	1018	1466	1078	474	1329	3364	437	2231	1058	1307	471	3958	2762	173	198	274	148	651	3399	1873	2072	1165	1776
COG1216	131	283	172	278	303	242	156	450	985	142	489	948	323	228	1057	771	123	156	174	124	186	1369	837	892	278	417
COG0587	129	262	187	23	55	25	28	55	227	0	406	2191	92	119	99	405	306	203	452	261	388	452	398	1546	83	61
COG0493	128	252	44	5	8	4	9	20	56	1	234	548	25	39	16	214	36	118	122	56	173	93	112	555	4	7
COG0436	125	229	52	413	330	416	295	784	1714	256	1527	739	863	253	2376	1976	96	181	305	138	284	885	740	1501	389	826
COG0542	124	264	146	41	78	59	18	42	196	5	333	2214	117	154	134	1267	372	175	474	232	458	675	450	1712	98	75
COG3210	123	151	50	165	271	154	25	115	344	243	1264	303	552	53	1032	2211	89	67	103	71	75	358	340	1248	466	731
COG0515	123	155	39	135	179	122	43	197	350	36	81	780	272	218	810	318	25	84	107	45	174	887	929	326	94	144
COG1215	123	250	143	621	629	534	249	883	1633	216	308	676	600	286	1199	1171	177	128	137	66	193	1613	1030	1039	365	560
COG2304	122	154	52	660	720	627	191	717	1595	136	114	1337	706	329	2411	807	76	118	155	63	329	1324	798	704	478	839
COG0085	121	290	182	285	257	277	139	524	1133	226	1525	1435	560	167	1730	1627	439	247	383	245	275	1179	554	2050	467	687
COG2804	119	206	128	13	17	11	11	35	108	0	98	1477	46	57	35	185	385	110	123	43	324	353	229	352	8	18
COG5421	118	184	16	2	1	5	8	30	28	0	10	484	118	120	160	45	103	51	2	1	80	161	209	104	110	74
COG1529	116	171	23	75	76	83	89	227	477	14	115	268	194	112	904	78	33	175	163	84	267	641	701	201	232	456
COG3328	116	172	40	2	4	7	9	24	140	4	203	1406	125	286	187	99	23	218	15	13	306	473	273	499	100	80
COG0621	111	135	63	115	119	104	61	167	451	82	720	686	198	67	226	446	96	118	186	75	164	461	290	582	75	66
COG3464	110	169	39	66	76	66	32	125	307	9	98	492	294	58	177	261	82	175	11	3	111	256	220	244	148	390
COG0845	110	212	75	23	23	15	25	128	193	4	369	3159	216	233	173	415	75	165	328	115	444	1683	1039	981	63	64
COG0582	110	208	94	4108	5533	3897	1184	4206	9817	690	1708	1465	2098	537	7187	4477	258	244	429	146	692	5114	2689	2713	2059	2190
COG0653	109	196	102	8	9	12	14	25	100	1	203	1079	51	87	82	207	242	156	235	102	194	393	322	940	41	39
COG0535	107	193	86	82	95	69	54	195	409	44	39	172	103	32	418	318	122	110	155	168	79	246	247	262	60	116
COG1024	106	195	20	184	153	216	192	493	1165	139	807	1758	603	311	1020	922	29	179	460	160	553	1442	1095	944	206	241
COG1082	106	133	27	276	296	271	116	421	843	58	47	254	297	99	644	337	15	15	78	47	60	736	508	313	191	278
COG0591	103	143	30	386	434	344	191	730	1650	87	1239	1990	580	279	1619	702	23	305	212	78	442	1151	775	1212	326	541
COG0456	103	133	31	337	307	316	188	512	1066	214	673	1651	722	173	2852	1270	26	118	125	61	309	993	736	915	545	1087
COG1070	102	130	21	124	134	114	53	171	378	19	58	178	53	41	102	128	21	49	75	28	27	164	137	168	29	12
COG0443	102	200	106	283	324	266	143	449	871	137	678	1791	516	141	1414	890	226	134	259	114	167	712	464	970	332	497
COG0488	101	212	48	9	25	26	23	49	175	2	377	2469	47	50	48	355	15	93	274	116	386	484	311	1013	33	37
COG0183	100	213	36	388	363	319	175	672	1357	118	1418	1449	624	305	1414	845	58	183	235	105	345	1159	904	848	241	460
COG0188	100	212	145	276	293	228	153	463	937	150	1082	1786	477	180	1329	1086	246	139	384	166	294	826	486	1651	376	564
COG1538	98	188	48	24	38	27	21	66	138	7	230	1361	291	304	194	380	21	83	211	79	288	1463	912	810	82	64
COG0697	98	139	33	397	397	393	223	892	1691	156	975	3103	759	255	2045	1236	25	78	465	193	511	861	719	1216	447	875
COG0768	98	166	122	3	17	6	9	26	120	0	238	1276	68	91	48	189	192	133	222	86	147	401	225	782	29	29
COG0459	98	194	122	524	503	505	298	823	1579	263	2227	756	912	162	2822	1628	294	168	237	118	111	919	559	1292	541	944
COG0747	96	126	37	337	370	384	400	1010	3152	435	232	1546	806	135	2699	2297	106	60	170	40	141	1401	1003	882	530	739
COG0495	96	141	74	238	220	237	147	499	981	109	1366	907	497	130	1300	988	284	149	166	73	186	788	482	1130	320	579
COG1595	96	111	54	14	24	11	9	34	158	7	152	1265	168	275	230	648	38	63	91	32	298	1361	841	685	109	143
COG1061	94	278	171	2635	3633	2413	936	3501	7986	397	1101	1850	1526	361	3670	2820	114	167	194	139	645	2027	1158	2032	1146	1563
COG3209	94	133	43	5	11	4	4	6	66	3	29	1744	17	59	57	69	52	63	61	46	136	427	385	360	18	12
COG0045	94	167	37	308	355	295	164	480	914	178	604	1228	448	164	1106	1099	123	101	127	62	113	814	470	965	172	304
COG1136	92	135	61	224	238	205	116	395	732	88	451	868	300	146	975	539	86	91	110	47	146	452	329	540	168	326
COG1572	92	81	12	429	537	563	81	288	910	31	120	173	211	189	417	194	42	34	14	4	31	486	309	335	85	100
COG0525	91	140	93	230	233	211	127	396	950	154	1424	1083	439	150	1448	1130	198	132	197	96	194	702	360	1253	355	622
COG0517	90	163	37	483	506	454	248	848	1701	252	1528	1760	837	326	1904	1466	80	141	109	60	253	1861	1062	1203	521	775
COG0732	89	99	39	190	256	123	60	209	631	101	235	600	163	80	697	398	20	71	31	14	231	978	544	584	268	313
COG0060	89	172	98	298	262	269	179	517	1050	167	1125	1057	589	150	1709	1139	314	149	206	107	193	851	446	1412	373	642
COG1063	89	131	24	404	437	417	185	651	1297	148	1500	483	714	136	2091	926	26	78	83	37	82	519	464	630	398	792
COG4447	88	94	20	29	44	33	29	110	287	10	80	234	93	166	322	122	35	107	94	41	71	1294	912	245	54	43
COG0249	88	122	35	613	581	564	295	1031	1839	225	907	948	906	182	2485	1493	26	77	156	76	171	612	422	825	408	874
COG0305	88	279	221	75	293	119	5	31	935	2	135	596	74	70	136	749	562	252	369	334	434	333	210	674	34	32
COG1145	87	145	21	90	79	68	79	132	373	8	198	172	31	26	49	45	27	46	12	6	30	99	82	98	7	4
COG3383	87	131	26	156	137	146	108	308	685	87	1305	130	472	71	1810	512	26	62	47	28	92	276	251	670	469	718
COG0513	86	187	75	16	19	16	31	37	133	9	191	3066	37	52	65	215	43	76	205	86	322	459	318	689	38	56
COG0739	86	183	79	29	49	25	18	35	143	3	217	1244	68	109	92	255	82	109	223	119	180	542	351	604	54	53
COG1131	85	141	43	494	494	537	276	933	1986	251	868	701	1147	425	3354	1576	80	102	149	57	192	2014	1328	1214	457	1046
COG1173	84	66	13	167	139	185	200	629	1732	267	158	938	550	84	2356	1436	29	72	61	22	97	893	577	585	372	668
COG0265	84	155	74	187	224	194	72	298	558	55	408	1157	280	153	719	435	148	187	237	88	147	750	480	886	139	310
COG1180	84	89	34	5	4	2	3	4	33	2	1	275	3	2	1	2	87	52	1	0	13	17	29	10	0	2
COG0187	84	148	107	216	271	185	87	336	665	114	814	1632	434	174	1256	973	236	96	351	167	272	764	441	1631	379	525
COG0568	83	133	80	12	19	7	9	22	121	1	170	1497	23	53	25	173	162	78	304	126	237	203	204	642	30	22
COG0178	83	183	79	279	270	216	167	458	952	195	1531	1223	554	221	1437	1293	118	157	300	105	224	1084	617	1897	389	565
COG0258	83	236	170	134	247	161	79	215	645	59	562	1359	230	110	604	841	130	149	326	291	285	540	398	961	146	290
COG1961	83	136	160	222	306	232	93	306	773	87	202	454	231	86	819	502	81	91	97	39	380	535	303	415	161	166
COG3335	83	93	14	306	367	333	209	757	1962	74	80	603	1358	292	837	979	34	196	7	3	172	1429	1071	675	793	1197
COG0119	82	172	55	301	229	267	202	484	848	167	1166	694	600	181	1275	947	82	161	221	98	180	489	376	916	214	412
COG4191	82	120	14	28	30	25	20	78	143	24	136	2044	101	31	117	152	11	62	50	18	166	516	388	169	30	12
COG0484	82	143	49	138	210	146	75	282	552	80	428	567	313	117	782	508	67	165	195	90	113	530	402	674	116	188
COG1109	82	169	47	527	528	574	285	934	1746	216	1817	772	908	178	2255	1363	99	105	228	122	278	698	503	1345	322	733
COG0441	81	131	57	181	153	189	80	331	685	76	479	699	246	82	673	801	188	123	137	62	151	503	233	871	243	242
COG3391	81	118	23	395	327	340	140	473	983	47	222	301	305	229	886	268	39	72	100	49	116	1004	594	581	221	247
COG0272	81	148	77	199	184	193	140	349	664	76	1158	805	365	98	1055	612	165	125	167	72	175	492	379	722	205	370
COG1413	81	109	26	356	362	337	159	509	957	126	318	314	581	154	886	760	24	53	96	22	47	1010	741	153	210	405
COG4771	80	104	26	18	19	13	15	73	157	4	270	3212	626	849	525	420	18	325	280	176	278	2783	1668	1658	364	328
COG0008	80	132	65	177	165	155	103	281	682	84	851	1311	336	126	909	727	140	129	197	95	230	531	324	1012	181	355
COG0683	80	169	24	580	563	523	336	1022	2345	339	1716	347	1004	312	4076	1939	31	91	336	99	287	1124	716	1593	967	1452
COG3666	80	138	22	5	9	11	16	52	184	3	20	146	28	55	57	31	3	61	5	1	139	185	195	18	51	30
COG4591	79	126	24	44	38	31	26	80	193	8	85	699	78	63	65	111	21	112	76	27	109	399	208	356	15	28
COG0491	79	122	22	503	485	482	389	1049	2265	269	1324	1146	1067	334	2676	1675	26	94	234	98	224	1703	1356	1171	542	1056
COG0524	78	146	36	251	239	315	169	506	992	115	930	1085	368	134	1302	583	57	61	177	93	86	396	355	526	263	447
COG0458	78	143	44	283	237	291	180	531	1034	125	1347	1131	557	148	1556	1078	66	165	256	109	178	677	457	1231	324	520
COG1653	78	111	35	473	488	456	253	812	1607	159	430	1002	411	135	1158	988	34	21	186	65	225	649	565	1392	308	447
COG0312	78	90	14	4	6	3	14	23	48	25	35	1627	18	9	7	165	34	57	152	47	47	59	63	48	6	8
COG0449	77	109	45	619	607	577	328	988	1904	160	811	749	363	113	951	765	124	101	154	71	131	769	389	820	232	334
COG2826	77	114	39	4	8	3	5	22	100	0	69	939	0	0	3	13	20	68	10	1	653	67	75	189	1	0
COG0021	77	86	11	11	2	9	7	17	70	1	131	757	40	87	63	151	9	94	215	97	135	181	117	353	8	48
COG0330	77	161	86	192	203	160	98	336	794	151	555	1112	396	124	934	1579	83	84	167	79	184	742	392	995	275	375
COG0834	77	119	26	115	92	69	61	141	353	39	74	2374	59	34	343	386	15	40	168	46	543	206	166	347	87	170
COG1148	76	153	14	0	0	0	0	2	6	0	3	41	0	1	0	0	29	37	5	1	26	2	6	6	2	0
COG1012	76	137	33	1028	1062	1027	475	1615	3426	204	1595	4032	920	393	3462	2216	33	266	519	225	808	2036	1243	2466	523	790
COG0534	76	106	19	417	404	429	264	958	1951	224	720	1606	839	237	1700	1403	29	37	120	52	280	917	733	714	285	535
COG2911	76	133	69	80	155	80	18	45	273	6	190	1355	179	190	128	173	38	85	132	65	384	471	337	517	44	62
COG0793	75	132	79	0	13	9	9	46	87	2	248	1033	178	450	227	335	97	91	158	61	274	1101	697	915	75	93
COG0613	75	136	26	382	421	396	178	611	1180	143	1210	951	607	137	1635	898	25	17	39	18	65	469	349	718	355	844
COG0550	75	115	89	235	215	202	103	288	735	125	895	1506	433	91	1248	828	141	97	184	108	240	757	381	1056	264	513
COG2931	75	98	35	18	19	20	21	36	100	20	173	1408	58	159	271	199	34	88	293	71	90	317	297	709	70	55
COG0205	74	108	25	4	1	2	2	13	45	1	82	409	48	43	30	69	28	56	44	29	86	219	132	237	16	19
COG1409	74	114	33	130	144	132	71	207	431	26	76	553	214	139	584	184	52	48	72	34	112	517	349	379	146	206
COG2189	74	158	97	103	229	102	41	143	642	5	99	331	50	24	122	98	119	82	66	20	153	323	185	459	85	122
COG0593	74	167	49	3	8	4	5	17	46	1	127	619	65	94	49	147	67	86	154	78	125	249	178	523	33	19
COG1022	73	161	20	196	175	169	113	342	705	71	53	1095	213	125	376	476	14	82	123	41	173	654	377	455	64	70
COG1197	73	117	41	5	7	3	7	42	83	0	211	1118	67	118	61	194	12	87	235	73	188	296	207	742	28	43
COG0465	73	147	79	16	31	29	19	42	126	17	205	796	106	133	110	182	126	73	210	96	129	437	291	650	52	49
COG0243	72	162	25	273	255	224	131	462	937	148	195	340	531	126	689	985	20	217	194	63	286	607	483	710	196	281
COG0154	72	123	63	326	331	287	245	713	1502	123	933	492	537	233	1239	970	143	79	202	105	301	838	665	792	167	309
COG0778	72	131	33	40	43	33	24	70	119	37	57	614	135	75	634	243	78	68	85	32	128	312	238	338	115	202
COG0466	72	97	43	9	8	4	14	24	106	0	185	801	0	10	20	320	33	89	176	127	202	248	213	686	13	7
COG1882	72	113	15	5	2	0	1	0	4	0	0	642	0	0	0	0	9	12	3	0	16	15	19	3	0	0
COG3829	72	126	19	19	21	19	12	42	93	6	43	681	110	122	571	269	11	54	34	12	129	352	212	408	98	221
COG3436	71	46	14	567	481	558	345	1280	3666	28	38	334	373	122	159	188	87	39	6	0	387	176	149	94	100	120
COG1086	71	137	58	42	75	54	18	68	174	14	484	639	59	71	139	247	32	90	82	34	243	389	279	536	115	86
COG1680	71	115	16	132	146	139	103	296	757	58	77	381	176	134	425	183	12	53	95	56	163	1159	789	273	52	80
COG0072	71	98	66	187	177	180	90	276	643	67	869	803	304	88	887	630	178	81	171	89	123	535	267	834	175	336
COG0433	70	104	123	1750	2070	1544	678	2485	5327	484	1014	383	1009	342	3260	2354	334	70	21	8	66	2879	1469	1349	910	1310
COG0714	70	133	64	300	338	243	112	378	966	274	212	706	786	341	3122	1190	134	125	182	119	206	1488	910	978	810	1136
COG0358	70	174	123	245	336	267	96	264	832	71	483	716	285	153	878	500	196	120	130	80	178	464	315	790	206	345
COG2865	69	99	19	32	52	20	11	44	108	9	49	102	37	44	55	64	30	70	6	7	119	362	171	181	31	44
COG0334	69	96	31	142	140	143	114	332	808	96	431	225	329	179	908	494	80	89	60	37	127	857	472	530	199	321
COG0046	69	107	38	231	188	238	142	359	682	84	940	1344	372	102	978	652	56	111	189	97	180	320	303	777	254	297
COG4799	69	118	26	255	278	236	153	507	1006	93	621	230	436	142	1005	674	24	58	147	41	141	891	464	768	245	331
COG1609	68	72	17	1	6	4	2	12	60	0	102	2608	83	123	55	74	4	8	92	33	88	392	168	394	35	37
COG1403	68	231	192	485	920	501	118	552	1728	161	137	437	440	204	2199	838	322	156	186	168	311	1057	624	664	408	421
COG0608	68	96	55	178	176	210	133	368	579	72	102	966	394	108	1198	553	149	90	105	52	127	334	195	500	225	463
COG3808	67	145	72	3	3	3	1	6	24	0	37	85	40	43	35	36	135	102	54	44	41	240	119	168	16	15
COG1175	67	78	22	385	378	340	166	604	1222	115	249	832	296	97	900	773	10	12	143	57	83	479	426	847	308	386
COG0624	66	99	18	481	481	523	423	1250	2651	390	1154	1002	1029	271	2548	2109	34	113	175	72	197	1116	887	1115	433	823
COG0668	66	99	34	609	691	612	339	1123	2534	135	523	1146	704	322	1777	1092	85	65	118	47	251	1465	760	835	356	626
COG1073	66	103	19	176	123	168	85	271	528	60	151	942	256	171	582	415	24	38	89	39	115	765	510	639	64	113
COG2114	66	94	10	5	3	1	10	33	39	0	38	162	11	23	37	40	24	110	95	59	95	458	242	118	5	3
COG0247	66	156	34	791	809	727	434	1200	2935	324	2417	1369	868	257	1748	1869	18	157	208	75	195	1320	835	1118	487	633
COG2197	66	136	28	277	315	258	88	399	762	94	178	1097	454	164	680	624	25	46	109	25	211	1090	553	598	220	251
COG1185	66	125	75	3	4	3	10	15	59	0	144	778	42	46	36	138	166	102	209	72	162	252	160	585	34	35
COG1129	66	61	14	9	10	9	6	11	61	1	78	360	21	15	119	112	13	7	39	30	66	160	113	334	16	23
COG1033	66	120	9	634	602	605	330	1048	2138	302	942	257	1195	240	3362	1551	18	167	60	40	216	1166	630	1219	753	1295
COG2070	65	69	10	1	5	5	4	17	34	0	25	66	33	15	29	42	3	16	61	22	90	167	139	34	1	6
COG0304	65	99	35	4	6	5	7	32	85	0	138	924	52	61	41	178	22	73	201	85	213	273	189	522	27	17
COG0322	64	98	36	277	397	370	118	386	867	121	1180	657	446	144	1296	793	35	81	162	63	183	519	388	910	235	554
COG0532	64	106	63	131	150	156	115	319	593	135	724	949	347	102	967	758	185	99	180	89	173	591	416	885	194	358
COG1459	64	91	62	1	9	8	9	15	60	0	76	1041	31	36	29	124	111	45	76	24	157	200	125	177	4	13
COG0065	63	109	24	157	147	147	83	273	530	83	606	477	245	68	606	517	53	96	126	64	85	270	188	505	156	194
COG0402	63	105	17	396	381	384	204	785	1455	172	888	139	754	145	2666	987	79	70	46	13	125	620	377	432	471	988
COG2253	63	89	26	10	15	6	8	17	38	8	48	112	67	25	309	183	24	56	21	3	140	261	111	172	162	105
COG0370	62	110	29	2	3	0	3	5	11	59	25	573	136	11	177	350	30	43	27	17	49	55	62	106	46	42
COG0556	62	105	39	204	181	164	103	320	692	104	1114	762	417	91	1111	807	56	86	159	75	164	562	305	1132	374	489
COG4096	62	81	23	17	42	30	23	46	146	11	65	290	48	61	246	95	37	88	23	13	172	314	184	161	66	79
COG2271	62	98	15	241	216	208	94	400	692	124	1033	1007	495	124	1574	717	15	37	96	39	73	345	375	518	315	589
COG0277	61	128	25	48	24	43	61	127	420	59	223	735	161	95	695	435	20	67	262	88	249	912	889	692	159	235
COG0013	61	132	70	227	243	253	149	469	1062	145	1323	946	596	151	1855	1156	196	125	186	99	181	775	456	1130	394	716
COG4231	61	70	15	0	0	0	0	3	1	0	0	5	0	2	2	1	53	12	8	3	10	7	4	0	0	0
COG2244	61	87	56	424	575	353	187	630	1427	278	72	443	534	183	1754	977	48	69	25	19	146	1706	997	720	429	697
COG1475	61	173	119	190	317	230	53	193	611	19	113	659	155	62	1175	161	189	96	103	39	169	328	209	363	119	188
COG0559	61	90	8	257	260	262	191	561	1175	210	1133	187	590	136	2566	1407	17	42	212	72	197	714	484	1169	783	1090
COG0050	60	120	89	10	11	3	9	17	91	2	153	963	40	59	37	232	214	136	185	85	172	261	233	695	40	34
COG0366	60	161	55	513	470	449	231	745	1242	182	277	2251	780	300	1693	951	9	81	121	48	213	883	698	860	391	746
COG1149	60	107	21	0	0	1	0	0	3	0	0	13	0	0	4	0	85	10	8	0	23	0	1	1	0	0
COG0074	60	51	13	56	83	77	48	157	284	49	437	510	187	28	466	315	42	62	68	43	81	271	151	351	107	167
COG1172	60	40	15	9	6	6	3	16	41	0	63	288	28	4	90	84	4	2	59	37	49	96	103	330	34	18
COG0546	59	65	15	314	315	310	172	495	1021	216	828	926	659	88	1805	1107	15	53	93	23	173	323	273	594	291	681
COG0442	59	101	66	77	80	77	58	194	423	104	438	614	260	75	679	612	162	80	103	50	94	488	220	629	191	291
COG1305	59	111	35	111	118	81	58	192	333	61	19	506	356	110	1681	383	35	37	37	8	158	580	482	296	283	580
COG0701	59	83	19	155	150	132	62	200	469	41	40	167	91	76	98	500	43	17	31	4	43	1849	908	140	60	77
COG0156	59	67	21	13	9	10	19	62	156	0	89	841	70	80	115	52	10	57	119	57	122	358	274	337	41	42
COG0651	59	62	15	339	354	319	173	548	1071	167	1521	212	651	126	1617	1013	22	50	51	29	202	864	536	729	414	850
COG0489	59	104	33	141	80	89	80	194	514	114	451	682	298	160	596	632	76	59	86	42	220	742	422	649	142	250
COG2963	59	134	31	13	21	9	17	43	190	2	142	796	24	69	65	94	16	47	68	18	600	201	211	539	20	22
COG2805	59	111	47	2	1	3	1	14	32	0	20	371	29	24	22	78	163	62	56	13	78	181	124	86	6	19
COG1014	58	72	16	4	3	1	2	10	23	0	28	77	0	7	1	1	35	53	85	23	49	11	18	35	1	0
COG3177	58	134	69	217	234	177	79	308	731	65	61	197	122	73	152	427	58	101	52	12	238	523	282	383	127	71
COG1013	58	117	18	178	163	153	114	296	588	146	606	42	334	89	884	640	85	85	10	3	22	382	191	428	228	357
COG0142	58	68	20	168	168	206	110	317	676	82	920	702	420	109	1096	684	41	71	145	56	148	491	284	746	144	368
COG0031	58	87	27	112	116	96	75	254	485	78	460	1057	271	114	966	420	43	87	115	60	104	585	419	558	142	266
COG0365	58	92	25	562	555	526	276	889	1864	170	1390	1932	784	319	2210	1326	86	165	357	151	335	1317	928	1423	389	572
COG1192	58	89	47	1518	2021	1233	591	2092	4777	235	226	1202	719	250	3198	1230	47	56	145	82	323	1821	861	889	749	1002
COG0772	57	89	54	5	8	9	4	16	51	1	139	776	35	47	39	115	94	73	156	62	100	272	159	543	28	34
COG0201	57	85	58	124	170	128	72	241	500	87	580	532	267	76	798	655	142	89	130	47	96	558	321	752	215	327
COG0504	57	54	45	147	145	154	102	297	617	102	745	617	331	76	823	743	171	101	128	70	96	502	274	788	256	351
COG1674	57	99	76	26	52	20	17	56	113	7	184	792	64	50	119	142	192	98	97	60	132	250	197	511	39	45
COG2373	57	57	17	80	101	98	24	141	227	37	116	363	72	26	249	155	52	53	24	7	64	262	214	210	107	95
COG0381	56	112	54	105	144	98	50	206	475	29	269	180	110	48	246	189	26	52	58	22	69	406	188	293	57	77
COG2866	56	77	12	15	16	13	4	44	124	2	98	681	285	224	408	152	23	64	59	43	126	1020	538	469	34	75
COG0514	56	86	27	135	123	144	76	278	559	88	333	1207	225	111	352	565	15	49	73	32	131	664	365	664	76	105
COG2205	56	91	17	1406	1522	1249	475	1826	3654	213	155	2238	1211	457	1406	1271	41	113	155	55	426	1523	844	561	276	570
COG0209	55	211	175	1315	1785	1141	243	922	3360	482	2285	1070	892	271	2430	4993	394	313	1084	858	596	1522	762	2492	794	847
COG1002	55	62	18	1207	1499	998	497	1723	4034	213	465	283	602	250	1570	1174	19	46	18	7	197	1791	1020	1010	719	861
COG0526	55	90	28	271	254	275	183	505	1002	142	1195	595	690	240	1649	1166	65	110	124	43	154	1293	763	1022	433	754
COG1074	55	102	30	829	800	798	561	1533	3621	249	1563	1079	859	219	1882	1658	26	36	134	68	192	1623	735	1041	597	565
COG1249	54	91	29	522	528	478	313	884	2290	107	305	2153	657	226	1591	1183	32	114	268	104	291	2232	1302	1552	242	393
COG0206	54	87	49	747	738	651	341	1257	2327	344	1209	483	1072	182	2429	1894	175	84	75	45	88	1020	544	1063	586	1151
COG0028	54	114	50	332	394	350	233	608	1282	158	1041	1685	516	189	1142	1184	74	138	264	109	290	776	707	844	259	367
COG0640	54	80	25	1269	1641	1283	660	2091	5163	690	601	529	1884	422	5139	3504	90	108	83	26	91	5695	3020	1166	1157	1707
COG0472	54	80	63	4	11	1	2	13	44	5	160	663	48	71	65	175	76	60	145	58	113	288	170	495	27	41
COG4775	54	76	31	8	9	6	7	37	70	0	145	1175	178	195	150	203	12	55	154	65	126	683	361	736	86	77
COG0744	53	94	102	6	12	6	9	20	51	1	48	783	5	22	11	10	108	43	138	31	117	105	117	177	4	4
COG1454	53	92	21	17	13	24	11	83	149	52	103	389	118	53	227	275	9	24	40	16	105	148	144	241	53	35
COG0606	53	98	30	152	192	153	62	271	418	85	633	653	263	86	988	581	64	69	54	21	93	389	213	530	209	348
COG0323	53	78	26	452	424	390	183	558	1092	153	882	710	582	129	1671	808	11	41	91	35	120	565	409	528	364	583
COG1217	53	108	66	2	7	5	5	11	41	0	133	780	47	57	48	139	21	64	162	71	154	176	143	553	20	27
COG3408	53	56	10	1	5	0	0	5	14	5	5	181	10	86	52	20	8	9	39	15	31	197	114	132	14	19
COG0395	53	75	25	372	316	289	118	508	1076	89	275	355	264	78	790	655	17	7	125	55	90	454	349	927	251	350
COG0056	53	72	34	9	6	5	8	37	79	26	141	650	35	60	30	124	56	61	143	70	176	274	190	550	37	22
COG4412	52	55	10	2	0	0	2	1	6	1	6	14	2	3	73	17	49	34	0	1	4	41	28	10	7	1
COG1309	52	89	11	171	137	129	82	296	600	91	108	2069	226	179	443	524	13	51	115	51	361	670	459	514	155	241
COG3669	52	53	4	0	0	0	1	1	8	0	15	32	5	21	10	0	8	3	11	4	38	109	68	9	5	0
COG0531	52	86	21	429	436	431	269	841	1877	255	1367	342	1381	685	3839	1654	91	84	81	27	89	3422	1958	995	793	1284
COG2152	52	76	21	4	1	1	2	5	14	0	12	44	7	8	13	5	59	8	5	3	16	85	69	14	4	1
COG0426	52	66	11	3	6	5	1	10	30	0	25	34	10	14	7	10	14	22	24	4	36	83	80	5	5	3
COG0507	52	174	119	105	185	117	41	127	452	82	306	757	124	70	219	626	112	87	129	76	361	525	287	803	59	57
COG1807	52	112	67	221	219	191	118	329	651	87	25	85	321	105	972	410	32	25	134	49	38	306	267	283	171	320
COG0741	52	73	30	20	82	38	13	36	133	1	154	1559	54	74	38	168	29	59	147	75	166	287	204	316	28	11
COG0444	52	66	25	241	216	265	273	695	2275	268	133	678	603	124	2628	1608	22	37	54	14	87	779	524	531	481	800
COG3437	51	40	7	1	4	4	4	13	32	6	8	249	3	9	9	32	9	56	10	2	124	117	146	19	1	4
COG0012	51	68	32	183	205	195	109	341	787	122	586	456	302	73	584	648	111	118	115	50	75	440	200	593	115	231
COG0167	51	79	28	75	86	83	70	149	345	43	517	417	186	74	535	342	46	97	61	34	85	208	144	415	83	231
COG0760	51	106	26	1	8	2	13	31	78	5	214	1325	150	175	142	268	53	66	135	72	203	491	274	763	107	79
COG0664	50	70	13	10	9	9	17	34	87	14	99	862	35	59	31	180	9	87	117	33	230	432	321	359	21	22
COG1363	50	38	5	152	160	141	128	265	643	79	393	79	206	67	673	431	14	1	16	8	45	247	183	422	88	217
COG1250	50	59	5	135	115	132	98	334	686	28	182	204	206	98	658	200	4	25	79	16	48	444	337	280	109	171
COG0612	50	103	65	11	24	14	8	22	120	2	220	1098	100	139	135	240	128	157	164	66	99	676	390	822	88	71
COG3842	50	84	22	774	771	690	370	1282	2701	382	1086	1473	1057	228	3351	2391	22	44	230	64	202	998	774	1543	740	1291
COG1418	50	101	63	67	76	80	30	124	297	65	304	49	187	39	601	308	153	37	24	6	59	196	191	272	132	203
COG2755	50	75	21	54	37	47	21	67	175	5	55	277	17	30	52	89	27	23	71	30	103	374	231	203	11	11
COG0601	50	78	20	161	166	138	199	600	1841	283	166	974	527	120	2218	1535	38	58	94	36	82	1124	784	585	463	638
COG0499	49	74	19	148	152	134	116	284	561	63	1051	170	301	95	909	529	37	89	138	61	75	384	227	730	147	300
COG0726	49	77	34	341	335	298	154	534	1030	89	147	228	123	86	307	405	46	39	51	28	136	604	435	260	112	125
COG0468	49	157	102	981	1159	1091	340	1091	2550	169	1110	452	584	82	1424	1139	258	108	110	84	91	878	476	898	351	491
COG1541	49	76	8	20	20	17	28	71	187	10	27	75	68	37	161	102	11	24	69	28	76	296	241	131	25	30
COG4409	49	45	11	22	15	24	10	20	58	0	18	76	13	40	12	22	19	45	23	9	22	239	160	32	5	5
COG4992	49	77	20	102	97	109	53	195	348	45	709	539	192	60	487	365	19	70	93	52	81	369	268	314	89	144
COG5598	49	47	7	0	0	0	2	3	20	0	14	146	7	4	4	4	30	47	78	17	27	19	36	14	0	0
COG1752	49	57	21	24	27	33	20	53	104	4	86	879	66	81	71	94	9	19	61	29	250	498	309	271	24	27
COG0111	49	101	26	718	628	589	324	1059	2036	292	1679	1143	737	203	2026	1613	16	79	170	92	166	798	553	997	413	687
COG0112	49	102	52	100	121	115	62	170	386	74	557	800	257	78	690	505	75	96	127	79	105	386	294	704	157	261
COG0481	49	87	70	2	12	7	6	17	51	0	100	694	39	49	31	158	168	63	136	76	108	206	154	600	22	18
COG4886	49	57	44	4	27	6	0	5	68	0	24	247	7	8	274	18	26	49	35	27	57	136	97	231	29	50
COG0498	48	63	15	272	252	294	205	576	1244	137	948	434	573	147	1627	836	57	119	88	26	88	432	373	479	245	457
COG2812	48	112	71	5	14	5	1	14	118	3	91	547	80	84	44	103	122	55	104	45	97	216	144	387	23	26
COG0518	48	74	22	186	147	173	94	303	687	118	359	899	407	120	1067	847	36	77	140	68	121	425	293	728	270	449
COG0317	48	89	60	39	54	32	26	100	225	32	840	1607	324	109	1235	431	48	102	191	100	253	535	276	1237	318	573
COG0666	48	62	19	5	9	2	2	12	26	2	35	237	59	13	32	27	10	21	54	15	40	267	113	126	34	19
COG0543	48	99	24	3	7	1	3	7	21	0	45	271	108	17	288	64	40	58	36	7	88	32	30	136	50	108
COG0171	48	80	29	113	135	114	45	199	347	95	437	408	365	90	983	595	26	53	101	52	100	346	182	689	216	486
COG0204	47	100	19	6	10	6	10	36	122	0	182	1741	43	49	51	204	14	51	180	79	235	373	289	531	31	20
COG0646	47	89	27	4	15	8	11	15	85	2	143	1240	1	14	21	262	24	94	182	65	146	277	184	460	23	14
COG0655	47	57	8	1	3	2	1	10	28	0	86	253	19	38	17	45	3	11	13	6	59	109	66	236	4	16
COG0270	47	248	334	639	1354	845	117	406	1938	114	214	270	183	91	425	796	182	118	206	154	176	713	463	497	165	291
COG2199	47	77	17	24	38	34	26	69	244	4	17	4437	24	33	32	160	11	49	28	3	737	208	170	147	10	9
COG0126	47	78	36	99	100	110	89	222	484	76	667	486	267	70	667	467	98	59	106	53	81	317	181	470	122	306
COG0516	47	86	39	176	211	163	74	376	641	136	670	542	386	91	832	1024	36	107	162	110	106	350	219	753	152	338
COG0419	47	111	58	733	747	724	404	1333	2757	205	909	925	866	388	2057	1196	51	53	89	57	92	1415	873	908	574	848
COG1104	47	75	32	7	6	9	11	13	60	2	86	497	37	58	114	96	129	102	88	33	105	284	161	237	45	38
COG0474	47	121	71	32	31	23	11	64	118	246	41	269	56	137	93	885	261	65	15	9	139	992	627	388	64	89
COG0500	47	107	79	393	392	404	277	882	1922	170	674	496	713	199	2004	868	72	97	107	38	105	1189	716	787	488	734
COG0129	47	76	29	198	158	177	97	306	601	86	894	977	306	67	793	611	35	92	272	126	167	234	209	717	121	277
COG0383	47	46	6	2	2	0	2	5	8	0	0	221	2	47	11	1	1	2	22	5	9	26	21	14	0	4
COG0018	47	87	49	184	187	176	155	370	777	98	803	584	343	91	1054	566	160	95	135	62	140	466	269	713	205	420
COG0078	46	76	19	74	71	73	42	141	263	41	545	669	134	51	433	294	34	41	69	30	93	156	146	225	72	176
COG0539	46	74	47	8	13	8	8	19	51	3	100	615	19	20	44	110	62	56	150	50	89	186	152	425	20	15
COG0728	46	61	36	6	3	4	3	8	30	0	80	498	27	46	10	69	46	23	119	42	77	40	49	208	1	4
COG0644	46	77	26	524	465	466	274	825	1669	270	1786	250	868	203	2698	1602	80	105	153	49	170	1741	1078	964	544	992
COG0411	46	101	15	168	194	153	103	395	905	160	1031	163	585	111	2196	1144	15	40	117	50	119	529	313	919	615	910
COG1598	46	53	12	200	269	162	76	160	435	85	5	40	128	36	223	314	12	24	6	1	14	191	103	125	126	82
COG0168	46	54	12	306	296	280	123	535	1069	153	1136	1132	435	126	1363	998	31	61	121	69	99	701	439	824	211	352
COG1222	45	80	18	947	870	906	379	1489	2582	405	2723	8	1512	215	4259	3001	70	78	3	0	3	1230	612	1395	911	1546
COG0658	45	70	40	11	2	1	5	30	34	0	88	507	49	49	45	87	75	36	59	25	75	152	85	300	39	23
COG0677	45	84	43	340	295	300	161	541	994	59	268	227	109	62	184	460	40	68	35	22	106	507	303	504	237	76
COG2267	45	83	29	210	205	221	120	391	631	98	351	1288	373	185	1073	591	15	53	214	77	256	878	592	637	206	360
COG0173	45	88	45	1	5	4	3	19	42	0	98	756	36	39	31	147	105	72	125	61	91	214	136	405	25	14
COG1879	45	44	7	9	12	4	1	7	31	7	52	761	15	7	74	71	5	7	46	27	77	88	93	263	13	22
COG4932	45	43	16	49	120	31	5	64	94	16	22	80	54	42	324	154	17	7	24	8	21	146	91	98	34	53
COG0297	45	82	48	33	62	44	17	58	175	18	58	158	94	83	119	130	38	41	64	18	78	431	204	298	60	97
COG0389	45	57	13	125	108	123	81	227	406	59	547	683	278	103	638	468	7	44	95	50	260	376	293	493	149	245
COG0469	45	71	23	278	295	301	111	389	745	92	810	1036	220	75	487	530	12	56	121	45	125	310	222	558	120	184
COG2255	44	54	31	1	2	2	4	10	27	0	68	388	2	6	17	61	42	48	84	24	64	117	70	184	5	4
COG5000	44	79	6	115	126	126	56	179	344	12	149	346	171	98	192	221	4	41	64	30	168	288	189	403	39	59
COG0104	44	60	23	97	125	112	73	249	417	57	516	505	234	65	640	424	30	71	105	54	69	301	212	559	126	217
COG0642	44	77	12	2474	2439	2213	1125	3575	7581	865	129	930	3839	793	10485	5207	27	52	57	13	144	4814	2332	1264	1937	2875
COG0367	44	77	49	157	197	144	80	239	485	87	113	648	315	188	715	453	54	95	91	60	83	765	462	538	183	326
COG0849	44	82	59	5	14	3	2	32	53	22	62	438	144	42	448	244	94	52	75	41	86	168	134	351	127	208
COG0675	44	159	171	8461	10808	9035	3326	11276	25022	1851	112	565	8302	1275	45984	11238	547	89	2	12	310	5561	2827	7123	8295	10627
COG0686	44	40	13	0	3	1	1	1	23	2	59	476	48	38	51	48	5	44	55	24	108	242	191	233	31	20
COG0842	44	68	24	198	198	220	92	342	650	97	542	387	420	126	1304	704	42	50	85	58	127	510	458	643	274	467
COG1048	44	76	20	240	249	234	189	519	1173	103	1007	1091	392	150	980	1095	23	123	96	76	347	2006	1068	1115	208	342
COG0015	44	63	24	119	136	140	65	209	475	57	608	474	292	59	647	491	39	86	112	47	76	286	208	488	136	273
COG1554	44	56	20	0	0	0	1	1	5	0	19	80	2	13	2	23	3	1	8	12	36	208	186	73	0	0
COG1629	44	60	12	20	43	30	15	73	134	15	244	1760	429	494	191	322	9	86	299	194	269	1955	1279	1211	205	162
COG0766	44	80	48	4	8	3	1	14	25	0	83	468	38	39	18	75	91	74	99	40	72	151	99	325	8	12
COG1479	43	65	28	117	175	87	43	226	561	64	131	188	265	75	844	307	8	49	18	6	94	707	387	530	315	404
COG1328	43	93	119	4	34	0	1	0	66	1	1	137	1	0	10	4	146	54	2	2	21	14	3	21	4	3
COG0174	43	89	23	154	141	122	71	252	523	88	808	636	284	112	960	683	72	110	222	106	167	377	322	790	207	280
COG2407	43	65	11	0	1	0	0	1	3	0	1	36	0	2	0	2	7	0	6	7	11	30	42	0	0	0
COG0215	43	70	52	111	136	137	78	247	517	68	622	472	282	65	822	546	99	77	101	45	86	381	193	609	153	344
COG0017	43	49	24	131	120	127	60	188	480	88	520	439	287	65	699	498	62	77	35	22	54	446	236	464	185	267
COG0308	43	58	9	5	21	6	10	20	101	3	140	1095	202	299	280	168	12	112	163	83	210	910	547	883	123	129
COG4198	43	55	10	2	1	0	0	1	8	0	15	50	39	23	11	27	6	16	9	4	23	209	90	103	7	14
COG0022	43	66	23	112	103	117	75	224	459	39	146	295	187	151	373	493	5	46	145	62	152	978	597	890	93	91
COG1472	43	47	14	26	17	36	22	54	120	13	84	625	92	123	215	145	21	73	102	34	87	530	377	345	26	50
COG0486	43	63	10	1	4	3	7	2	42	1	79	566	42	35	25	113	20	39	90	45	70	158	98	229	6	5
COG0770	43	40	29	2	8	0	1	6	37	0	89	459	28	41	37	52	72	46	82	32	72	185	104	260	28	9
COG0492	43	84	41	390	378	338	230	589	1427	170	1239	461	689	167	1652	939	78	74	116	72	97	827	505	905	396	654
COG4206	43	95	15	11	13	7	11	27	97	4	263	1968	423	552	272	356	10	53	180	107	319	1946	1063	1452	296	185
COG0019	43	64	22	104	106	114	69	206	396	55	498	562	261	94	615	345	32	48	124	71	131	365	198	387	85	227
COG1748	43	44	9	1	0	0	0	2	17	5	14	51	23	21	27	47	6	43	20	7	29	227	125	120	34	13
COG1207	42	45	17	3	8	3	2	15	44	16	80	547	46	24	42	130	9	29	90	44	76	114	59	260	9	9
COG0715	42	68	17	117	124	138	72	261	494	113	88	318	362	98	1029	939	18	52	44	17	171	273	214	457	231	300
COG0280	42	75	17	243	233	250	100	386	731	98	994	1125	302	51	907	879	10	56	134	57	132	402	265	702	208	281
COG3706	42	49	10	17	25	17	31	47	170	10	62	1809	33	45	44	241	21	70	34	13	565	304	207	231	13	20
COG0471	42	54	4	282	219	249	147	398	999	118	1409	1318	227	232	667	597	18	94	97	43	227	1390	904	849	173	299
COG1233	42	83	30	211	213	184	129	420	890	197	960	276	695	240	1917	1073	2	41	231	116	146	880	446	1179	446	731
COG2337	42	46	6	214	309	226	94	335	846	89	72	46	285	67	498	512	8	18	6	1	52	402	190	196	213	289
COG0034	42	76	33	131	117	123	77	280	534	68	570	537	326	68	824	586	32	70	138	72	96	329	249	631	187	316
COG2227	42	113	63	21	38	17	14	38	147	6	140	1013	58	71	172	186	39	71	134	50	124	651	382	375	39	50
COG2159	41	61	10	114	101	103	72	204	499	36	52	114	226	83	465	308	5	48	46	14	32	935	717	212	184	214
COG2256	41	73	45	7	0	2	7	16	38	1	88	522	29	31	14	89	83	42	68	21	76	128	106	252	5	13
COG1253	41	87	30	609	574	520	279	900	2005	154	619	1087	709	168	2075	1188	9	54	94	60	73	1441	725	829	544	822
COG1186	41	63	44	4	2	3	6	14	51	1	91	517	7	27	13	72	78	33	102	37	97	169	114	340	29	17
COG0329	41	61	15	90	86	100	80	210	399	74	463	384	306	86	927	380	12	39	99	33	67	346	258	447	186	379
COG2374	41	31	11	0	3	1	2	2	29	0	98	742	18	54	35	94	13	48	35	11	83	134	113	259	30	22
COG0475	41	106	40	163	149	144	60	224	560	107	425	704	106	110	195	616	119	94	88	29	120	616	408	840	87	239
COG1143	41	66	12	42	55	40	25	107	199	41	223	55	111	30	268	242	33	56	44	15	25	221	119	226	121	104
COG4177	41	84	15	327	330	330	168	668	1336	215	1246	173	648	119	3100	1486	9	57	174	66	168	628	388	1202	778	1324
COG4804	41	68	7	0	1	0	0	3	8	0	4	3	0	0	0	0	1	27	1	1	14	2	13	5	0	2
COG3459	41	87	18	4	11	10	10	30	108	1	3	123	0	0	1	23	14	10	4	0	219	305	197	1	0	0
COG0044	41	66	24	182	168	146	113	338	793	61	721	482	429	112	1329	503	30	84	96	55	94	428	325	540	245	556
COG0166	41	65	19	134	94	117	58	225	411	39	519	570	266	127	650	354	13	39	83	29	113	244	186	438	118	216
COG0124	41	80	56	140	107	115	74	229	396	69	592	484	218	70	703	415	136	62	102	43	85	390	218	532	137	253
COG1155	41	88	18	143	139	156	83	268	515	103	676	25	288	51	906	582	65	60	1	0	19	381	156	419	158	359
COG1846	41	72	26	1343	1699	1179	455	1554	3667	242	258	1220	544	119	1235	1273	28	42	66	20	153	1329	676	665	403	414
COG0477	41	60	22	663	536	584	537	1529	3675	236	1345	277	704	209	1944	1151	46	43	122	34	58	1066	1049	851	415	788
COG1884	40	83	19	153	112	175	110	318	799	119	583	237	416	122	834	666	19	134	151	42	64	862	431	597	237	336
COG0554	40	40	8	424	374	346	177	604	1092	86	711	541	443	94	897	666	3	24	95	31	83	359	226	564	186	286
COG1190	40	96	47	22	43	28	10	37	80	4	91	533	22	38	98	133	83	57	58	36	90	202	101	419	29	54
COG0073	40	79	38	128	141	116	63	209	412	108	538	729	295	69	852	671	76	64	68	34	118	541	275	503	161	277
COG0445	40	81	19	3	3	2	7	20	54	0	117	709	49	38	40	82	14	40	151	56	113	261	162	377	18	22
COG2834	40	41	8	91	61	84	36	129	184	18	69	214	122	59	345	137	6	36	43	7	36	192	95	211	25	48
COG0473	40	69	20	88	98	103	65	178	335	56	625	490	214	74	556	420	32	67	128	57	116	330	253	582	97	168
COG1089	40	107	85	28	47	27	17	41	75	14	86	129	44	21	75	152	45	50	112	74	64	231	152	314	31	46
COG3451	40	41	59	423	462	384	230	856	2007	160	11	163	158	117	339	582	169	26	7	2	35	1615	811	287	248	96
COG1396	40	66	37	16	12	6	5	20	86	0	78	622	21	47	39	123	21	53	95	33	141	278	216	242	34	3
COG1208	40	82	29	472	448	446	229	705	1524	139	854	119	499	119	1606	713	53	57	83	31	62	786	374	665	329	559
COG1200	40	103	66	6	11	9	8	20	51	0	128	697	42	64	43	131	124	70	117	61	118	212	147	431	7	18
COG0527	40	70	20	97	106	123	74	247	405	74	736	808	236	51	667	491	37	69	102	40	135	340	181	485	127	253
COG0388	39	60	17	90	117	103	59	148	351	24	147	794	106	77	190	275	9	59	71	29	212	378	299	473	45	47
COG0707	39	51	31	5	6	9	6	18	51	4	71	630	34	37	96	68	70	28	62	37	67	134	106	227	10	20
COG0840	39	78	17	1609	1553	1640	655	2316	3697	504	43	13377	1534	374	1250	2201	20	210	53	18	659	1061	530	355	406	638
COG0410	39	66	5	218	238	205	110	422	994	228	1030	131	532	119	2051	1179	9	44	146	46	135	554	290	876	597	906
COG0165	39	51	14	142	115	141	99	272	445	53	618	653	270	67	658	336	38	33	97	38	93	147	140	311	107	224
COG1158	39	74	27	1	3	4	3	7	41	1	86	597	61	64	52	95	10	44	95	75	92	287	141	483	26	24
COG4733	39	121	71	155	334	164	11	32	414	10	48	122	86	164	155	387	82	81	86	100	335	238	127	267	40	46
COG1199	39	53	21	1365	2398	1491	372	1396	3243	316	1538	1143	1118	141	3607	2211	58	61	60	19	153	699	476	1029	532	1185
COG0160	39	64	9	161	172	167	152	437	1177	182	101	479	174	67	272	923	17	70	34	16	120	400	322	420	73	66
COG2239	39	48	15	12	13	13	19	48	91	5	97	998	73	53	46	125	10	49	114	58	132	238	155	307	11	41
COG1080	39	74	17	298	275	336	118	461	682	51	291	810	188	32	464	242	8	16	32	16	24	185	110	203	95	208
COG1283	38	72	16	4	1	0	2	11	37	7	14	757	1	4	2	25	23	30	6	0	92	203	80	71	4	10
COG0769	38	88	29	6	1	5	6	11	41	8	94	457	54	54	60	115	81	62	83	48	89	183	113	255	16	31
COG1091	38	58	41	77	126	105	39	183	199	12	92	280	57	51	78	99	13	29	49	24	87	161	84	167	29	30
COG1593	38	75	18	10	8	8	10	37	166	5	157	647	22	20	34	160	4	49	222	91	308	110	120	428	16	17
COG1874	38	53	10	36	43	48	17	43	117	5	19	52	24	20	42	31	3	4	13	8	15	60	57	48	10	7
COG1051	38	59	49	201	207	198	96	304	554	85	62	352	285	102	1087	489	25	17	93	37	63	543	318	429	175	401
COG4948	38	70	15	639	598	599	374	1164	2490	315	1432	239	798	241	1887	1856	14	69	188	74	51	1538	1087	862	399	639
COG1042	38	56	6	60	49	44	40	110	232	18	27	27	55	41	158	124	94	76	11	3	69	137	97	62	9	47
COG0191	38	81	24	85	72	82	26	88	183	4	378	436	95	15	349	48	51	35	79	29	66	48	61	181	83	183
COG0145	38	24	3	192	206	209	126	451	846	115	123	220	519	157	2154	593	11	94	92	23	34	531	399	337	276	412
COG0343	38	64	37	321	365	282	116	432	850	85	620	389	242	70	435	526	31	69	69	40	72	397	254	366	94	117
COG1506	38	37	10	98	109	111	266	605	1614	19	49	161	257	186	931	155	7	11	31	10	59	571	335	128	102	199
COG0037	38	74	25	69	128	76	46	170	378	26	525	654	105	45	50	281	37	55	96	35	120	278	152	332	58	49
COG3943	38	66	23	2	3	1	2	6	17	0	8	44	0	0	1	7	28	34	1	1	57	3	12	16	0	0
COG1555	37	69	20	0	4	1	2	7	18	0	56	175	46	64	46	49	25	16	27	8	21	255	102	184	23	33
COG0151	37	76	20	131	126	136	121	306	763	75	528	493	243	53	600	483	52	77	87	41	65	469	329	317	113	209
COG1198	37	83	35	7	4	4	6	20	56	1	124	696	46	49	36	110	39	50	138	48	144	221	134	297	3	27
COG0148	37	96	59	143	107	114	74	197	388	83	542	484	209	83	638	412	151	84	99	49	142	298	178	562	113	154
COG0006	37	80	24	504	462	495	294	946	1801	164	555	1243	610	116	1670	1030	30	110	183	82	206	700	481	864	310	659
COG2885	37	65	22	10	29	17	12	61	134	18	176	1541	80	142	174	162	34	24	142	55	264	435	363	450	62	48
COG0213	37	36	9	6	2	5	4	14	26	2	24	450	16	24	23	10	89	31	19	6	20	331	201	106	3	2
COG0172	37	72	50	100	104	104	63	243	435	78	588	477	270	67	814	554	111	65	91	47	129	398	214	665	176	303
COG0062	37	64	14	140	116	122	65	225	413	54	404	489	223	41	644	357	28	44	32	9	90	182	168	220	90	175
COG1470	37	45	17	332	437	261	126	412	763	86	62	104	388	130	805	536	34	24	7	1	21	396	213	358	164	189
COG0439	37	52	8	10	6	10	12	30	104	3	168	559	59	72	65	210	20	66	156	69	223	227	182	453	25	27
COG3677	37	70	22	603	620	587	217	920	2136	162	50	471	1202	219	1090	1193	27	40	8	7	414	859	585	438	589	855
COG1940	37	64	23	114	108	94	39	154	290	44	315	724	191	54	470	257	19	35	59	24	36	260	175	264	82	191
COG1219	37	62	15	1	5	0	3	11	41	1	90	524	6	3	4	90	6	35	142	70	69	163	125	316	16	10
COG0068	37	42	8	5	1	2	3	5	20	2	13	59	5	15	10	39	15	51	6	0	15	74	53	86	8	7
COG1077	37	92	86	26	26	31	22	44	121	54	80	456	95	39	141	275	230	83	96	49	70	220	114	308	52	25
COG0564	37	85	26	6	6	3	1	21	44	0	120	1358	31	37	21	142	38	34	144	59	128	289	144	371	13	14
COG0223	37	86	39	166	152	169	56	222	442	21	282	476	76	43	139	182	15	42	79	23	90	377	200	423	99	80
COG0859	37	115	42	4	4	3	6	9	42	1	80	656	2	6	21	165	28	65	62	30	43	48	50	421	21	8
COG0192	37	79	49	4	5	1	1	10	39	0	101	487	22	44	28	99	36	78	116	49	95	158	117	353	11	21
COG0541	37	49	18	109	148	108	57	212	433	69	670	478	272	60	741	584	35	50	119	64	87	375	195	625	176	278
COG1724	36	44	6	36	64	40	25	83	163	43	3	19	95	29	119	289	8	26	8	2	10	163	70	67	69	62
COG2067	36	66	16	6	6	1	2	9	45	0	66	1207	134	145	133	110	21	77	31	24	128	494	217	431	67	70
COG0731	36	48	6	7	7	4	4	10	19	5	8	6	21	13	19	25	53	46	1	1	7	141	77	19	18	6
COG2026	36	52	10	60	80	65	52	146	424	53	76	78	129	27	258	303	9	30	10	8	56	311	106	160	95	86
COG0202	36	61	40	66	52	75	38	127	284	46	430	422	145	37	443	318	92	57	86	43	74	282	145	454	86	133
COG4666	36	54	5	173	171	160	80	308	651	142	886	838	280	25	959	734	5	5	121	51	183	213	154	457	287	461
COG0024	36	66	34	134	75	94	72	129	316	38	464	340	183	54	522	298	84	57	84	34	54	246	160	438	112	196
COG1657	36	38	6	119	124	127	43	187	316	2	4	89	4	15	11	4	10	24	4	1	13	87	59	11	4	5
COG0180	36	67	50	225	186	198	130	360	732	140	1109	410	437	89	1282	892	134	46	82	42	77	541	263	677	258	445
COG0216	36	61	32	1	6	4	7	7	28	0	54	417	22	36	17	64	42	48	103	42	79	133	58	295	24	8
COG1181	36	81	35	9	8	8	12	29	81	0	79	400	47	43	50	57	57	39	78	40	73	269	136	259	31	25
COG0787	36	57	22	5	10	10	22	48	156	1	72	698	19	28	20	78	88	44	66	50	85	245	130	240	3	4
COG0075	36	36	7	241	246	226	152	413	857	118	535	433	303	50	789	604	32	55	116	33	51	298	226	296	190	299
COG1783	36	266	164	618	1212	610	27	72	2051	43	34	65	49	5	153	842	205	247	306	313	296	136	46	120	49	35
COG0403	36	67	10	129	133	115	83	205	439	65	96	887	146	99	188	315	27	85	140	67	81	375	262	418	31	36
COG1209	35	73	39	255	280	238	111	361	757	121	439	317	312	69	999	601	17	43	79	36	46	559	274	481	208	335
COG1052	35	38	10	53	60	48	27	67	183	21	135	739	82	62	166	232	31	64	91	47	78	271	175	408	46	33
COG2509	35	33	14	0	3	0	1	3	7	0	12	16	0	0	2	9	13	5	12	1	29	20	25	5	0	0
COG5492	35	43	25	45	62	33	8	42	103	10	84	115	19	3	146	66	8	7	18	5	60	214	107	104	23	43
COG1319	35	41	7	26	26	36	17	68	155	4	39	56	52	21	373	44	10	32	29	14	43	118	112	103	106	148
COG1151	35	57	16	0	0	0	0	0	7	0	0	46	0	0	1	0	25	22	1	0	10	1	2	1	0	0
COG2165	35	43	20	1	5	5	3	15	45	0	3	627	1	7	2	50	10	5	25	11	95	54	42	26	1	0
COG1433	35	52	15	0	0	0	0	0	1	0	0	78	0	0	1	0	53	4	1	0	3	0	0	2	0	0
COG1621	35	58	10	7	22	13	8	42	103	11	5	359	44	36	136	58	3	3	17	6	11	172	92	53	19	17
COG5340	35	85	19	83	83	55	43	146	316	26	29	94	59	43	271	167	22	64	5	5	77	353	140	147	136	76
COG0055	35	70	42	2	5	8	9	32	62	41	139	546	29	59	46	116	52	66	118	61	144	245	156	518	21	16
COG1053	35	87	30	327	284	302	160	504	922	157	953	1188	673	185	1414	1172	21	130	222	100	148	587	466	1091	323	645
COG0064	35	75	58	149	133	134	64	246	521	105	599	116	297	84	777	498	144	56	88	40	52	469	217	742	156	379
COG0614	35	52	11	289	322	302	202	569	1267	130	707	535	534	177	1323	707	7	15	18	8	89	763	415	553	370	735
COG0057	35	73	54	237	251	220	107	375	820	120	1117	1530	338	78	1174	713	79	119	164	57	254	537	311	787	270	462
COG0058	35	65	26	4	10	2	5	15	45	12	22	700	44	47	37	36	8	26	57	25	50	309	133	221	16	21
COG5002	35	55	31	58	53	53	15	79	120	22	110	664	96	74	548	135	47	74	126	38	147	426	245	439	142	319
COG5316	35	24	4	1	1	1	0	1	5	0	33	50	0	1	0	2	4	8	1	0	34	45	42	30	0	1
COG1509	35	39	4	0	0	2	2	5	30	0	40	356	19	21	18	45	17	64	29	15	72	33	28	171	12	5
COG0633	35	58	9	256	315	279	123	402	900	179	594	191	484	93	1517	853	10	28	81	20	27	310	237	414	414	705
COG3845	35	44	16	91	83	90	45	165	444	61	42	63	156	33	771	391	12	23	49	18	32	192	111	259	145	272
COG3959	34	54	35	0	2	0	0	3	7	0	12	16	3	0	10	14	30	38	40	24	16	20	24	85	5	4
COG0737	34	46	14	87	70	64	118	299	703	117	45	1925	134	45	754	401	17	51	162	52	114	243	206	421	201	254
COG4608	34	51	14	131	135	138	176	562	1602	311	84	622	560	113	2209	1415	14	34	45	14	61	553	449	417	334	523
COG1894	34	45	9	23	30	22	42	75	168	0	491	150	85	60	435	100	5	33	92	39	84	178	147	425	87	189
COG0595	34	60	62	281	286	230	96	419	775	84	606	55	284	38	847	542	188	59	90	35	105	353	215	504	201	334
COG0730	34	57	16	221	227	213	98	322	820	72	514	889	385	130	773	501	12	32	174	70	156	579	399	386	201	395
COG1729	34	50	11	0	1	1	5	6	14	0	51	305	10	17	24	46	6	22	41	23	40	123	90	156	23	11
COG2890	34	47	22	56	62	54	20	98	206	39	119	611	106	23	337	268	15	36	55	28	102	228	156	290	54	103
COG3875	34	63	11	0	1	1	2	7	6	1	1	14	41	15	109	6	11	10	1	0	2	37	39	12	0	3
COG0751	34	47	6	7	1	3	2	18	45	2	81	736	22	6	289	90	10	16	106	37	91	22	35	172	41	102
COG0637	34	64	14	74	67	63	34	95	238	6	37	514	63	53	68	61	24	17	52	27	28	138	126	177	18	31
COG1524	34	38	9	15	23	23	30	76	215	27	39	115	62	34	171	61	16	55	35	11	42	343	215	174	30	44
COG1004	34	99	55	246	193	211	98	299	698	99	538	662	299	59	838	604	47	57	138	78	92	452	275	676	205	311
COG0110	34	70	43	521	497	460	205	726	1363	153	672	367	394	90	786	702	49	74	54	26	69	620	390	520	245	363
COG2080	33	30	3	22	27	16	10	65	146	2	22	49	54	20	211	36	6	29	36	12	58	143	141	46	67	136
COG1592	33	50	17	11	10	11	6	10	24	0	0	9	1	16	2	2	20	15	27	32	6	12	8	9	0	0
COG0427	33	83	9	9	15	18	14	50	106	52	180	89	40	25	289	229	1	13	6	3	93	178	109	98	18	21
COG0029	33	75	20	88	78	92	38	170	230	17	15	606	200	53	611	131	11	19	66	38	58	90	97	95	82	174
COG0508	33	61	18	134	132	147	113	299	604	45	421	1240	208	213	378	584	1	77	250	135	248	794	593	1186	87	91
COG1570	33	46	18	221	220	218	84	331	637	50	69	459	163	43	555	348	47	38	75	32	89	470	172	352	158	250
COG1088	33	78	44	105	165	105	45	138	273	22	107	426	60	28	150	177	66	58	74	50	118	261	115	299	43	45
COG0789	33	96	87	22	28	14	11	34	146	1	58	524	9	29	20	73	55	44	90	64	115	294	194	232	12	7
COG0162	33	72	41	40	34	30	19	60	169	6	223	453	78	47	219	135	87	66	99	44	90	213	121	488	105	157
COG1917	33	55	15	112	90	110	111	295	793	101	219	465	246	106	878	508	11	18	113	42	84	792	566	279	172	292
COG0501	33	64	26	444	445	407	174	672	1209	98	680	648	495	158	1906	565	53	53	78	26	123	851	492	569	247	509
COG2876	33	17	7	0	0	0	0	2	9	0	1	274	1	4	3	0	11	21	3	0	46	20	39	10	4	3
COG0821	33	55	14	5	1	2	5	3	35	0	55	402	15	29	16	65	22	57	116	55	70	122	80	301	6	10
COG5337	33	19	9	0	0	0	1	1	5	0	4	8	0	0	2	1	4	16	2	4	7	6	4	5	3	1
COG0342	33	69	62	205	209	153	74	294	559	74	732	1075	299	63	856	564	129	82	109	56	84	429	196	577	165	266
COG1220	33	29	4	1	2	1	8	11	35	0	68	467	26	37	14	69	10	30	50	23	55	139	80	196	13	4
COG0189	32	54	34	286	311	262	188	493	1142	152	796	1190	357	131	959	805	43	74	145	66	178	960	574	481	180	345
COG0285	32	38	16	372	332	335	208	624	1277	114	989	437	545	135	1400	546	16	38	70	35	66	337	242	436	281	580
COG0696	32	60	41	155	171	127	64	251	493	58	696	609	237	78	751	357	45	30	91	28	117	394	174	342	128	278
COG0115	32	71	33	189	189	146	81	323	603	103	850	745	382	130	974	740	55	95	151	78	110	561	350	796	210	329
COG3378	32	125	170	4156	6066	4912	489	1470	5717	113	522	66	423	34	3153	527	211	88	66	51	92	441	209	370	514	507
COG0533	32	68	32	149	127	157	94	242	500	94	767	401	267	87	790	569	95	42	67	39	73	259	162	427	135	268
COG0589	32	82	18	2163	2106	1881	1009	3233	6499	721	2673	1502	2332	859	6147	4133	17	73	82	19	210	3317	2111	1927	1547	2724
COG1351	32	84	54	233	375	148	23	49	533	58	61	33	55	15	162	1121	120	56	85	77	124	149	96	232	33	32
COG3415	32	18	9	117	125	108	57	193	432	39	16	224	414	143	460	374	24	23	0	0	92	667	442	277	303	380
COG1388	32	44	17	11	16	1	2	10	90	2	45	629	13	8	21	41	23	17	47	29	65	93	62	129	13	7
COG2120	31	39	23	48	71	51	11	57	126	7	143	90	58	65	100	76	10	22	13	22	25	363	205	340	65	43
COG1044	31	50	28	36	44	35	14	54	110	18	76	384	19	11	65	100	6	47	56	23	74	103	93	183	34	23
COG0639	31	61	30	299	384	256	104	347	751	103	253	385	397	85	1242	793	27	26	66	45	165	367	207	442	249	392
COG0667	31	62	7	636	626	581	348	1087	2303	224	902	593	568	237	1476	1328	16	89	137	62	89	1155	717	820	287	477
COG0275	31	59	35	5	4	0	2	5	21	2	60	317	26	40	18	40	72	37	74	30	61	104	75	171	1	7
COG1171	31	38	4	122	135	125	93	310	642	114	378	653	264	90	598	637	9	57	115	40	97	383	288	473	100	179
COG0462	31	56	25	83	62	77	47	118	278	25	477	404	175	74	462	233	45	40	59	30	112	251	170	406	68	131
COG0826	31	37	22	4	3	2	4	17	34	0	7	952	0	1	2	4	23	33	28	7	68	16	13	10	0	0
COG0107	31	63	10	74	108	65	43	153	326	46	408	250	173	49	407	320	17	39	64	32	49	213	120	294	110	156
COG2759	31	49	6	9	4	10	9	40	80	9	691	489	109	27	615	70	3	24	41	19	70	178	143	348	130	227
COG0326	31	36	16	5	13	7	7	22	54	5	97	637	13	8	61	253	4	40	143	46	133	138	109	367	24	22
COG0452	31	68	8	101	111	96	58	164	368	43	451	435	223	55	503	336	22	40	82	37	59	172	158	245	84	162
COG1744	31	51	11	76	63	60	36	127	272	58	28	48	149	21	625	355	27	27	35	14	36	158	86	253	132	201
COG0348	31	51	7	1	5	7	5	11	58	0	35	567	49	67	49	59	10	47	23	2	133	156	114	186	16	17
COG0079	31	70	18	204	216	181	115	346	718	108	840	451	303	71	751	525	15	68	140	33	151	326	194	467	187	331
COG1600	31	58	8	4	2	3	1	9	32	1	45	427	1	7	4	65	5	27	64	13	67	68	59	153	6	5
COG2211	31	36	9	35	36	39	12	66	84	21	210	790	116	38	414	234	8	33	157	43	58	183	137	315	85	151
COG0520	31	56	16	287	299	325	200	582	1224	171	1000	901	515	191	1357	1131	50	121	122	52	143	1016	556	796	280	518
COG0773	31	96	41	8	6	5	10	18	69	2	173	950	63	59	58	149	75	50	124	55	156	155	118	432	16	20
COG3386	31	34	6	18	12	9	8	25	50	5	40	112	42	46	157	78	8	20	62	15	53	292	206	103	30	58
COG5283	31	189	140	1213	2005	1793	68	196	2470	2	14	81	12	7	28	114	233	87	35	46	102	46	26	31	2	2
COG0497	31	68	16	34	37	29	30	51	157	7	95	734	53	54	50	152	16	65	107	39	175	271	168	283	24	23
COG0765	31	56	9	148	131	107	60	244	429	33	78	312	57	15	327	373	5	19	91	38	212	58	115	292	54	141
COG1228	31	39	10	31	38	40	61	159	488	63	108	995	262	251	317	355	10	70	70	40	114	1196	743	407	28	88
COG0635	31	68	16	8	3	4	9	22	57	2	108	921	50	62	38	150	6	38	99	38	122	221	168	425	10	11
COG1502	30	58	40	187	157	169	93	285	637	82	505	858	255	63	662	408	13	26	38	10	161	306	286	306	149	253
COG0002	30	36	6	102	83	94	65	158	319	37	577	406	179	49	497	315	16	46	66	34	60	152	115	265	95	139
COG1160	30	60	18	2	6	4	11	10	36	0	101	557	26	32	21	83	14	69	114	42	135	172	116	301	12	16
COG0464	30	61	26	1337	1638	1368	451	1355	3276	239	1518	170	962	230	3163	1511	90	124	46	16	60	1189	531	831	624	885
COG1924	30	80	8	0	0	1	0	0	9	0	1	19	0	0	0	0	8	71	1	0	43	1	11	2	0	0
COG0767	30	67	19	4	1	3	3	9	31	0	50	329	40	75	32	64	8	12	69	25	72	131	99	202	24	8
COG0617	30	84	58	32	49	10	8	34	80	2	125	826	43	47	80	235	127	73	109	42	125	218	131	457	17	22
COG5184	30	33	20	5	8	5	1	7	13	3	13	35	4	7	12	32	13	21	34	21	30	147	94	62	12	3
COG2148	30	39	19	84	102	80	38	128	316	49	43	162	125	49	491	253	22	20	56	19	93	375	272	299	67	107
COG2208	30	65	3	4	2	1	0	8	33	1	17	134	1	2	1	10	12	13	42	11	71	290	123	22	1	0
COG1690	30	113	83	667	867	550	83	339	1410	127	427	51	235	59	728	848	96	62	3	3	15	448	202	379	154	305
COG3587	30	30	16	0	1	2	1	12	21	0	8	148	0	1	2	9	3	22	28	4	106	56	26	70	1	12
COG2887	30	65	52	215	216	170	68	225	613	48	243	105	187	24	437	270	102	54	73	44	63	364	170	279	165	238
COG1154	30	82	10	5	9	1	6	9	37	0	131	595	0	5	8	129	14	50	180	62	133	176	82	399	8	3
COG0592	30	95	55	1198	1961	1707	142	366	2623	84	353	471	207	109	858	415	82	74	97	38	86	705	368	595	163	254
COG1350	30	43	20	1	1	2	1	1	6	2	55	48	0	34	16	66	20	16	4	8	5	33	25	179	7	2
COG0341	30	58	48	131	116	123	53	169	381	55	399	637	176	48	515	360	70	41	95	36	72	312	187	573	127	209
COG0281	30	55	14	96	76	83	52	159	405	19	192	840	115	46	173	162	24	21	7	2	64	288	106	160	56	112
COG2217	30	64	24	873	803	803	691	2045	4722	405	2029	2264	1342	481	2655	3080	124	137	152	54	559	9460	4485	1112	452	866
COG1974	30	41	33	2	6	5	3	3	32	0	51	323	47	58	27	148	37	39	73	29	84	162	75	205	16	13
COG2133	30	25	15	148	135	110	93	239	590	73	100	617	257	131	662	361	15	38	75	47	153	1219	849	400	87	208
COG1530	30	71	17	17	20	19	33	73	194	3	169	1234	105	79	268	210	7	72	149	60	129	187	142	610	87	164
COG0750	29	41	30	264	282	254	115	362	700	99	697	464	295	85	985	552	82	79	91	40	94	310	252	581	143	317
COG1994	29	31	22	295	290	218	128	413	1062	98	415	35	355	93	955	545	41	35	12	2	6	517	315	315	205	369
COG4870	29	47	28	7	8	4	0	5	36	1	12	24	0	0	17	3	38	3	8	4	2	73	29	16	3	3
COG0494	29	43	15	309	299	283	178	457	1051	156	860	1332	607	173	1624	814	20	38	121	53	86	666	433	652	338	597
COG1020	29	33	6	7	5	5	9	28	76	0	31	387	35	46	42	36	76	128	120	34	196	223	241	101	11	5
COG0791	29	31	16	29	44	33	6	11	77	0	31	122	14	16	18	162	22	17	41	16	83	120	89	94	9	5
COG0563	29	43	20	55	82	54	40	101	216	28	361	244	139	29	321	251	49	21	63	29	40	380	213	261	64	130
COG0616	29	54	20	87	129	98	50	156	386	74	87	880	371	80	1143	551	28	36	88	54	102	413	223	516	236	478
COG2319	29	36	6	22	20	17	11	34	86	1	5	428	32	9	214	25	7	1	22	5	9	135	151	36	36	68
COG0325	29	35	2	6	1	0	2	6	14	0	50	257	12	29	13	40	8	23	54	25	50	97	57	131	4	8
COG0628	29	39	27	386	462	427	173	802	1671	123	330	749	392	149	976	868	27	39	82	35	144	892	516	710	311	511
COG2403	29	17	2	0	0	0	0	0	0	41	0	7	1	6	2	166	10	19	0	0	2	45	37	8	4	0
COG1597	29	34	13	203	190	158	94	289	657	4	17	89	10	9	9	29	11	16	5	5	21	136	130	109	3	1
COG3653	28	42	16	38	31	52	95	213	606	13	17	103	44	27	30	37	11	14	54	27	50	176	154	11	8	7
COG0758	28	38	24	4	14	15	9	7	49	0	141	409	35	31	65	66	24	35	31	21	69	105	66	188	39	28
COG1087	28	49	33	27	21	12	7	29	53	12	94	448	24	41	147	73	41	42	77	47	56	208	138	314	27	33
COG0190	28	47	27	65	64	76	38	133	280	45	371	359	180	49	479	307	22	48	71	35	80	244	138	389	96	203
COG1473	28	41	5	159	155	168	143	454	1019	230	531	452	398	106	719	1181	5	53	83	24	46	493	319	339	102	171
COG2379	28	26	0	137	78	131	69	201	339	39	445	44	197	41	610	270	27	13	36	6	7	128	78	231	85	214
COG0811	28	54	26	9	4	6	7	15	67	1	69	1368	16	45	28	115	17	32	108	43	168	211	176	292	37	22
COG0150	28	53	14	92	93	83	57	142	300	42	355	348	174	49	478	319	15	57	70	37	72	165	144	287	94	180
COG0363	28	33	13	4	0	0	2	0	10	0	51	472	48	75	26	34	5	30	36	16	46	165	98	169	23	17
COG0300	28	28	12	56	43	57	31	90	211	37	49	397	99	81	276	238	7	24	67	39	207	346	199	205	63	149
COG1236	28	63	22	850	913	698	228	1089	2192	63	483	473	367	76	1641	462	70	40	55	15	111	476	340	483	278	595
COG1055	28	34	11	5	3	5	2	14	40	4	55	352	5	5	10	18	22	42	30	11	33	56	63	71	0	9
COG0372	28	44	5	220	197	220	100	332	578	79	658	834	265	88	671	540	18	62	114	65	95	411	306	667	126	233
COG4232	28	36	8	3	13	1	9	14	63	2	98	791	49	42	42	120	8	24	52	40	114	383	145	194	10	28
COG1966	28	56	12	134	141	113	50	216	426	63	637	425	265	29	657	495	4	44	10	0	7	159	109	164	162	265
COG4166	28	27	11	11	11	8	16	33	101	10	114	2052	113	11	633	175	7	38	114	34	85	176	103	437	108	234
COG3525	28	47	4	0	1	1	3	1	4	0	6	587	64	12	7	18	2	4	14	10	22	195	84	38	3	2
COG0016	28	60	34	134	144	104	62	232	494	73	562	368	268	64	753	483	68	40	89	38	91	317	135	425	147	278
COG1237	28	61	13	0	0	0	0	0	3	2	3	2	35	5	14	3	42	1	6	3	13	13	15	5	0	6
COG1357	28	70	32	27	39	22	8	25	91	59	9	105	223	80	3256	282	10	53	79	28	43	342	331	157	241	527
COG4690	28	52	6	0	0	0	0	0	1	0	0	14	1	0	1	1	1	7	1	0	7	3	3	1	0	0
COG2161	28	37	2	11	21	12	19	43	178	27	87	356	79	14	74	194	2	15	13	2	85	178	71	167	67	76
COG3696	28	44	4	16	24	11	24	73	143	1	45	336	179	104	78	170	18	143	124	49	157	1449	865	267	39	73
COG3533	28	18	8	1	7	0	0	0	5	1	5	17	16	14	40	22	5	3	24	5	6	159	69	8	4	7
COG0566	28	68	28	5	4	2	2	10	32	2	123	547	62	71	47	71	16	32	94	55	91	244	149	370	16	17
COG1162	28	15	5	0	1	1	7	10	20	0	56	391	15	12	17	40	8	1	34	19	51	111	66	170	12	6
COG1450	28	55	10	5	6	3	15	17	46	2	35	1015	24	30	13	78	6	13	70	25	132	121	67	57	9	10
COG1003	27	54	9	130	87	148	88	251	418	33	8	24	89	24	141	298	19	13	8	4	27	107	106	52	7	13
COG0138	27	67	28	153	135	127	67	306	572	63	670	570	281	80	712	481	15	54	86	43	87	333	209	451	148	295
COG2086	27	65	19	33	16	21	33	85	199	11	64	80	52	28	112	96	8	24	49	9	61	285	185	111	12	6
COG0324	27	51	26	5	4	2	3	12	34	1	75	375	21	18	12	48	27	20	71	19	49	141	61	192	12	16
COG0705	27	22	3	253	247	245	114	427	910	128	603	535	564	147	1635	832	21	37	52	28	112	729	452	594	329	551
COG1203	27	45	13	676	848	567	257	897	1972	76	38	457	186	126	597	179	8	20	5	5	126	314	142	335	237	199
COG2987	27	31	2	3	10	4	8	18	33	6	20	443	12	18	53	45	7	38	14	0	31	204	125	67	19	11
COG0558	27	58	19	116	96	116	57	166	359	41	340	413	201	65	600	327	12	38	54	21	81	153	119	362	110	216
COG2081	27	44	15	0	1	3	3	6	35	0	28	495	1	3	8	31	6	15	62	18	77	104	67	50	4	5
COG1030	27	42	4	0	2	3	1	11	24	0	39	86	0	3	6	55	4	29	11	17	39	122	69	122	7	6
COG1156	27	43	12	124	133	122	58	207	506	82	517	13	221	47	707	506	37	49	3	0	26	307	139	349	198	297
COG0598	27	37	7	48	82	74	55	126	275	12	4	56	25	47	24	22	14	19	12	3	50	268	169	92	9	8
COG0706	27	57	17	2	3	3	5	8	37	1	96	552	42	31	31	113	16	22	126	44	117	180	101	380	15	15
COG2183	27	40	5	3	4	1	9	12	46	0	14	687	0	1	6	13	4	3	5	6	109	160	97	26	4	13
COG0296	27	68	10	8	9	9	8	15	58	5	18	635	69	156	30	34	1	34	49	13	48	262	198	262	18	14
COG0740	27	86	59	9	28	9	3	9	55	0	61	318	28	48	38	72	94	62	128	80	107	144	90	348	21	15
COG0195	27	88	51	35	49	40	34	72	177	24	224	587	138	114	303	271	121	62	136	53	94	301	139	542	77	138
COG1716	27	49	10	10	2	7	2	20	35	5	62	225	20	20	44	67	3	19	28	14	79	172	171	211	8	4
COG1624	27	36	6	74	107	91	58	144	361	84	259	35	294	68	1058	479	11	15	19	4	22	326	227	280	227	364
COG0771	27	69	25	4	6	2	4	10	37	0	94	508	18	31	24	59	91	65	89	41	81	136	124	297	9	14
COG1452	27	57	11	3	6	4	7	17	57	0	151	813	87	108	69	178	1	34	127	46	113	303	181	497	30	28
COG0320	27	30	9	123	99	92	48	160	362	55	57	357	88	55	199	313	4	41	63	37	60	265	137	328	42	41
COG1234	27	52	10	276	300	284	134	531	865	109	591	85	545	104	1651	725	20	15	29	13	35	402	272	355	245	534
COG2366	27	39	4	4	9	7	9	20	76	16	68	216	152	94	318	129	1	89	61	33	48	424	295	177	14	22
COG4603	27	27	7	67	61	56	39	150	397	57	38	37	135	22	482	263	11	12	44	13	19	104	83	171	77	139
COG1322	27	32	23	0	3	1	3	1	5	1	23	428	13	8	17	13	38	20	69	36	63	138	69	145	3	6
COG3259	27	40	18	0	0	0	0	0	2	0	1	35	0	2	0	1	42	26	1	0	7	5	10	1	0	0
COG0240	27	47	10	0	4	0	3	2	17	1	67	331	37	51	34	52	8	37	63	32	61	147	94	237	15	17
COG2234	26	24	7	104	75	99	154	395	1240	133	98	236	277	91	859	832	13	46	59	19	60	873	533	255	156	250
COG3958	26	48	41	0	1	0	0	6	2	0	10	24	1	0	13	15	34	33	59	22	14	31	26	70	4	7
COG0685	26	51	6	1	3	0	5	7	33	12	350	408	88	35	323	101	10	29	71	20	89	183	106	295	120	168
COG2220	26	60	20	256	269	230	140	444	916	161	578	145	373	87	1282	786	50	31	36	13	36	645	383	488	307	478
COG0569	26	64	11	556	469	461	255	782	1737	140	1329	984	800	337	3041	1144	20	54	96	39	87	943	696	903	596	1138
COG0290	26	27	21	0	0	0	2	8	13	0	41	249	14	18	9	59	14	23	43	19	39	62	66	179	8	10
COG0540	26	60	20	82	79	63	49	155	264	49	393	408	145	40	433	309	36	70	71	30	58	251	110	359	110	157
COG1503	26	29	5	196	166	205	109	349	674	113	492	30	369	79	1190	741	22	26	0	1	13	464	264	426	295	490
COG1331	26	31	8	372	339	357	205	581	1104	127	697	103	586	138	1694	921	11	93	31	13	22	481	353	537	281	624
COG2871	26	14	2	1	1	2	2	7	22	0	9	394	1	1	4	10	10	24	39	17	62	15	26	93	1	0
COG0392	26	41	13	177	164	142	88	254	480	79	583	106	404	105	1557	472	24	24	15	8	76	671	397	397	332	635
COG0657	26	26	2	81	116	117	74	213	435	47	24	147	149	54	504	186	5	5	82	29	112	166	159	139	58	61
COG0217	26	46	21	0	6	1	5	3	28	0	71	517	11	18	12	58	37	26	74	24	52	92	78	220	4	6
COG0042	26	46	25	42	46	48	36	113	245	13	293	1048	123	50	326	157	22	47	110	51	164	120	124	349	59	121
COG2262	26	46	12	162	168	141	88	301	625	95	501	444	330	79	1310	619	18	35	91	28	62	336	183	497	243	484
COG0224	26	40	26	6	5	0	5	5	37	7	76	398	21	32	24	72	17	33	85	38	100	163	81	303	30	6
COG4626	26	133	98	71	129	84	7	15	393	3	9	99	1	0	19	24	52	82	164	161	152	117	123	62	18	1
COG0437	26	50	13	14	12	19	23	46	106	44	35	35	94	19	13	271	5	45	25	3	27	117	88	135	30	10
COG0379	26	37	14	93	105	99	31	108	209	22	12	368	197	26	568	178	22	27	63	23	37	137	96	156	122	205
COG0071	26	35	9	174	198	203	111	328	712	135	669	284	416	114	1146	684	38	42	62	53	24	494	246	400	255	429
COG1487	26	56	3	324	405	257	108	423	801	48	68	200	282	66	353	294	26	32	18	6	117	415	209	260	130	134
COG2207	26	41	7	5	11	6	11	25	69	1	34	668	14	39	17	52	1	6	47	24	282	542	276	201	9	7
COG4354	26	21	3	0	0	0	0	2	2	0	0	6	0	0	1	1	1	1	13	2	6	21	13	0	0	0
COG0460	25	41	24	79	69	79	51	158	268	40	435	1395	212	83	464	330	22	29	74	47	36	250	182	345	73	149
COG1201	25	39	4	866	895	803	439	1366	2814	408	2226	257	1427	332	4148	2294	75	54	142	41	146	1577	820	1664	868	1518
COG1066	25	63	33	3	4	2	2	17	34	0	61	494	24	39	27	88	15	55	67	31	68	216	81	188	24	10
COG2356	25	30	2	0	2	1	2	1	9	2	25	159	68	102	80	36	18	31	9	2	113	76	39	214	35	34
COG1432	25	21	21	143	94	94	53	139	387	58	231	258	230	69	614	348	28	19	18	4	45	323	152	347	152	268
COG0076	25	46	13	127	92	87	70	166	387	33	399	1032	203	107	196	292	5	24	62	16	78	484	281	365	21	50
COG5012	25	38	8	0	1	0	1	0	5	0	8	54	0	1	2	2	8	21	8	3	22	62	18	10	0	0
COG0763	25	56	5	0	4	1	2	14	18	2	54	347	9	3	22	58	3	24	73	21	39	33	47	117	19	10
COG5434	25	33	11	360	645	508	26	74	720	2	21	79	5	6	15	16	17	14	39	18	27	148	144	63	3	5
COG1058	25	42	5	149	142	151	41	228	426	71	271	412	231	59	672	391	9	29	63	27	43	231	149	281	136	225
COG1011	25	40	7	212	243	251	107	382	765	74	887	575	363	107	759	414	16	31	70	40	43	410	327	437	173	290
COG0084	25	41	22	4	6	3	4	5	37	4	80	760	18	24	26	82	23	40	67	32	79	162	109	265	10	38
COG1670	25	40	14	40	43	44	30	113	273	36	48	1371	110	58	501	120	10	25	40	13	69	379	219	247	27	94
COG1638	25	55	5	4	4	4	8	31	114	8	149	606	8	10	17	141	4	37	160	72	196	85	94	298	9	8
COG3292	25	28	3	3	5	0	1	4	30	2	46	663	4	4	19	35	3	52	22	7	37	381	242	152	41	9
COG0753	25	36	3	0	0	2	4	1	13	0	0	16	0	0	0	0	0	2	2	0	9	10	11	16	0	0
COG0810	25	28	6	4	8	2	3	15	30	0	81	510	113	142	98	86	7	17	40	20	63	406	262	203	18	38
COG0557	25	62	19	95	87	93	85	176	404	75	597	822	244	79	698	617	77	43	152	58	202	459	245	776	226	270
COG0648	25	29	9	85	88	77	44	129	333	48	397	17	159	19	460	271	19	21	4	2	12	277	129	233	89	165
arCOG07749	25	22	4	1	3	1	0	3	12	0	9	53	2	1	1	38	5	28	3	6	17	91	49	25	6	2
COG0600	25	16	7	150	144	121	43	197	484	52	53	113	201	53	949	560	17	23	52	12	87	231	174	319	195	286
COG0652	25	31	19	109	123	85	52	151	314	49	213	439	175	81	377	303	16	66	78	38	57	180	137	307	89	147
COG0250	25	36	24	61	61	41	33	95	229	24	238	444	127	35	386	264	34	35	75	48	69	244	106	452	96	147
COG1905	25	42	6	1	2	0	3	5	8	0	23	57	15	28	6	41	4	16	27	14	43	65	41	151	9	8
COG1018	25	31	9	113	132	98	82	222	525	71	486	403	208	63	650	381	16	31	52	28	90	321	206	315	180	256
COG0812	25	46	24	0	6	4	2	11	28	0	67	308	26	22	23	42	38	25	64	26	49	107	74	196	8	8
COG0544	24	47	19	12	5	0	7	14	39	1	79	492	21	32	26	82	51	28	106	51	71	148	100	392	18	21
arCOG02559	24	31	5	0	0	1	2	1	7	3	1	10	5	2	19	2	7	12	3	0	3	31	32	16	4	11
COG0809	24	43	14	8	3	1	0	22	29	0	79	492	17	27	25	70	10	37	71	30	63	222	91	181	25	9
COG0708	24	47	22	16	26	19	14	51	80	5	90	498	39	32	28	93	30	39	105	57	85	150	97	441	18	19
COG1721	24	33	10	183	183	194	91	330	585	74	45	167	339	123	1383	296	29	52	36	15	89	524	340	390	221	405
COG0177	24	34	14	149	182	159	72	240	527	74	289	284	295	94	901	576	14	28	55	29	37	414	238	424	217	333
COG1560	24	25	10	2	1	3	10	9	34	0	85	597	0	5	10	98	4	6	54	18	56	30	42	237	6	4
COG1573	24	76	51	190	194	197	96	378	782	108	506	105	318	72	753	676	113	62	60	16	35	366	197	331	139	302
COG0108	24	34	16	75	58	66	34	108	207	23	305	425	127	53	346	222	20	38	114	47	101	152	130	301	85	130
COG0128	24	53	21	122	104	130	76	220	406	57	530	443	214	69	573	371	20	51	96	44	104	223	148	322	81	183
COG1079	24	28	6	62	47	33	22	67	177	43	27	37	120	18	531	275	11	16	30	14	20	87	56	201	88	145
COG0009	24	38	21	109	96	84	38	138	274	29	349	536	129	33	351	198	14	17	78	26	67	187	130	287	70	150
COG1596	24	26	6	2	10	2	8	13	37	0	30	710	49	96	34	47	4	34	33	10	176	252	154	191	18	19
COG0332	24	57	15	5	11	7	6	10	49	7	134	622	50	42	143	185	4	81	65	34	177	269	178	429	12	25
COG1649	24	43	8	1	0	0	2	2	9	0	7	70	25	27	17	18	3	23	23	5	7	174	93	54	3	5
COG0665	24	41	4	50	53	71	96	218	630	86	755	1597	257	163	1059	523	4	76	329	117	348	573	575	806	183	281
COG0123	24	39	8	107	135	102	61	183	403	56	614	371	194	103	456	448	17	23	97	40	223	169	181	424	75	174
COG0106	24	26	8	76	67	65	46	127	268	37	298	219	137	39	381	202	15	29	65	24	49	135	75	189	66	135
COG1702	24	29	6	2	7	6	3	9	32	3	73	400	20	31	22	57	4	34	112	66	85	147	72	288	19	12
COG2172	24	30	4	4	6	1	0	3	10	4	6	54	10	22	7	4	1	10	18	2	8	184	64	17	8	8
COG1898	24	53	16	34	55	30	13	57	111	10	49	203	35	22	55	66	4	22	39	22	34	182	96	108	17	22
COG1480	24	38	9	0	1	0	0	0	9	0	16	78	57	51	39	32	13	25	24	25	11	203	96	180	38	40
COG0345	24	37	6	68	96	85	30	124	203	40	335	284	130	31	334	199	9	12	60	19	57	77	62	212	89	144
COG3267	24	56	12	64	66	38	16	66	154	4	6	84	35	1	102	30	5	16	19	2	105	55	32	12	11	5
COG0149	24	35	25	73	56	81	45	131	221	36	240	290	135	35	340	271	50	34	47	13	112	164	104	290	73	124
COG0117	24	37	16	2	1	3	6	10	33	0	88	377	20	25	18	46	2	16	74	20	66	143	71	125	11	6
COG0328	24	42	27	60	79	80	51	131	320	54	455	209	256	59	1232	395	39	18	42	19	37	208	170	327	247	397
COG2010	24	21	6	6	10	7	12	67	183	1	98	765	51	58	63	116	7	163	180	93	162	1063	808	373	49	35
COG2309	24	30	4	318	308	265	168	469	1043	152	1085	45	584	107	1782	984	11	3	8	5	19	595	295	554	309	598
COG1476	24	55	19	5	14	4	5	10	56	6	20	303	25	11	105	69	17	13	15	3	63	155	105	86	46	41
COG2110	24	41	7	44	47	45	15	74	124	7	6	97	29	29	65	39	18	13	6	1	19	104	83	25	17	32
COG0125	24	38	21	115	205	163	49	161	420	85	326	190	120	42	387	599	33	27	51	13	41	205	100	264	72	140
COG1830	24	69	20	211	171	211	102	328	654	92	233	42	246	66	536	545	34	27	32	22	6	367	199	291	115	207
COG0776	24	46	13	28	62	20	18	74	134	3	72	562	33	36	30	92	31	31	59	33	57	170	85	217	10	13
COG0413	24	45	4	62	77	62	41	122	172	39	198	290	131	26	169	307	18	31	49	32	53	172	112	236	29	28
COG0053	24	55	28	255	190	127	112	278	697	34	353	349	218	95	540	302	52	61	41	14	63	625	340	241	97	185
COG2233	24	38	0	85	71	81	34	126	371	52	87	319	86	22	913	409	0	7	8	1	38	108	59	148	180	379
COG1355	24	43	11	0	0	0	2	0	11	0	4	19	0	5	1	3	32	33	3	1	11	56	17	4	0	0
COG5306	24	75	104	4	4	2	0	0	44	10	5	11	3	1	26	13	130	24	7	8	4	51	26	56	8	15
COG0337	24	35	13	1	1	2	4	9	36	0	75	392	16	34	16	44	6	31	67	28	81	129	80	229	5	11
COG1574	23	34	7	35	19	31	60	159	422	54	38	110	160	103	535	315	6	52	108	43	54	256	197	114	23	45
COG0404	23	56	11	167	168	183	122	339	756	130	2564	860	570	190	2210	741	20	112	372	158	283	842	553	1615	624	1025
COG0530	23	46	32	203	169	196	110	362	862	167	366	762	332	155	816	806	59	41	74	23	139	1152	702	540	214	312
COG3956	23	30	5	2	7	1	2	6	17	0	66	317	24	20	23	43	4	21	55	22	32	102	43	194	15	18
COG1193	23	38	18	214	209	213	138	503	856	69	492	77	445	111	993	502	17	9	41	12	41	351	206	324	159	315
COG1703	23	35	5	88	86	79	65	202	313	38	355	168	245	103	428	322	4	34	77	23	40	495	270	413	142	209
COG2957	23	25	6	2	3	1	1	2	21	0	9	42	1	1	0	4	12	17	15	7	44	52	45	9	0	0
COG1672	23	46	14	432	478	390	214	673	1490	180	21	163	477	84	793	1562	26	51	10	1	43	662	359	413	452	275
COG0579	23	27	7	117	129	128	73	234	563	12	68	266	161	58	75	149	10	35	71	28	120	240	96	173	43	35
COG1501	23	22	3	2	5	4	1	16	28	4	17	78	77	73	472	61	1	2	8	3	19	254	123	222	147	326
COG0101	23	40	10	94	65	80	37	140	251	33	341	352	150	24	409	194	2	23	51	29	62	106	69	188	67	148
COG1668	23	19	6	238	197	214	101	388	592	61	23	74	300	102	431	212	10	15	7	2	19	322	272	102	62	93
COG0795	23	50	14	1	3	1	6	13	61	1	117	772	49	56	35	122	3	37	72	33	111	209	143	312	35	21
COG4656	23	39	12	1	2	0	0	1	10	1	3	359	20	0	62	4	9	10	12	4	29	36	27	5	4	0
COG0175	23	100	49	186	258	205	94	227	657	100	385	819	254	109	694	577	100	93	60	54	161	668	370	542	237	315
COG0536	23	45	19	1	3	2	2	16	17	0	58	455	17	20	25	58	5	24	78	28	68	95	69	205	5	6
COG1770	23	29	9	1	2	3	6	3	25	0	79	942	2	0	0	97	2	25	50	32	21	29	58	190	0	0
COG2518	23	50	24	90	77	82	63	160	371	42	581	301	230	73	482	292	38	39	47	23	39	237	145	310	70	177
COG0629	23	88	64	62	150	52	4	16	328	0	55	256	35	39	55	59	49	40	58	47	113	119	117	264	15	13
COG1643	23	36	4	7	9	7	6	24	98	2	149	1764	43	55	34	174	6	9	100	28	217	60	62	288	5	4
COG0082	23	40	7	104	96	105	47	214	384	47	480	369	207	76	617	401	14	52	101	41	70	254	172	419	146	197
COG0584	23	24	11	111	123	88	38	149	299	47	31	607	185	45	451	261	4	19	48	18	88	193	107	268	96	187
COG1001	23	52	6	43	48	34	5	57	75	10	17	51	56	31	98	56	22	32	1	0	19	69	87	137	7	25
COG2316	23	14	10	0	0	0	0	0	3	0	2	9	0	0	2	1	37	13	1	0	4	25	10	3	0	0
COG5009	23	36	9	2	12	3	12	20	59	0	152	864	30	49	42	143	9	64	114	50	114	240	183	422	26	19
COG0815	23	40	12	3	3	1	2	9	32	0	91	424	5	9	20	107	3	24	64	25	69	103	112	276	7	10
COG0414	23	38	7	2	3	0	3	7	29	0	41	317	18	21	14	56	5	18	46	27	30	84	48	178	10	10
COG0003	23	65	13	256	274	271	119	478	836	164	648	38	623	135	1520	920	3	6	1	1	4	170	121	395	327	753
COG4930	23	32	2	5	4	5	8	8	40	16	4	36	75	42	110	115	5	11	19	3	71	136	92	182	90	101
COG1178	23	39	7	310	316	248	173	479	948	129	528	910	394	90	969	818	2	16	62	28	104	382	327	443	142	282
COG4485	22	18	6	0	4	0	0	2	3	0	15	38	46	41	40	23	1	15	14	7	15	205	98	117	12	26
COG2186	22	25	3	3	2	3	1	9	23	1	42	766	8	16	6	17	2	4	20	7	62	44	29	87	3	3
COG3481	22	34	7	1	0	2	3	2	18	0	3	16	0	1	3	1	9	21	2	2	14	9	18	9	1	0
COG3055	22	20	11	32	59	15	3	3	28	21	23	75	30	25	53	26	86	32	7	9	21	213	163	65	8	13
COG1453	22	29	6	9	7	1	8	17	32	3	0	16	1	4	5	1	4	4	21	3	8	25	27	1	0	0
COG1120	22	51	8	150	150	142	80	231	493	43	418	306	151	38	276	236	6	5	11	2	53	217	119	206	97	175
COG0671	22	30	15	151	150	113	64	261	492	68	73	363	207	62	657	297	13	37	27	16	26	222	201	161	115	177
COG0649	22	35	7	278	265	261	112	440	764	106	611	90	250	92	669	677	18	75	59	30	77	568	247	516	235	306
COG1774	22	20	9	0	0	0	0	2	6	0	6	18	4	0	2	23	6	8	3	2	24	26	48	34	4	4
COG3307	22	28	21	10	17	3	7	27	45	4	62	386	42	60	73	196	13	8	38	11	71	124	105	305	39	51
COG2355	22	21	3	37	28	33	61	161	421	2	50	149	85	64	77	80	3	12	64	23	56	213	160	152	15	26
COG5362	22	158	142	1319	2792	1963	77	225	3502	76	28	42	77	12	419	378	222	192	183	213	233	245	125	73	78	63
COG0423	22	48	50	148	121	128	102	266	493	71	855	62	356	102	1183	517	156	73	32	25	36	509	288	617	257	463
COG3550	22	47	10	5	9	5	3	12	40	0	28	440	1	5	0	29	4	25	43	16	270	68	75	125	6	0
COG1708	22	35	11	194	237	199	79	298	587	45	7	557	180	66	477	174	53	26	2	4	31	377	201	223	177	207
COG1414	22	32	11	854	955	743	274	868	1992	156	275	86	365	105	896	1033	1	11	40	11	48	1205	698	443	465	402
COG2055	22	24	2	6	4	4	6	12	17	1	132	70	30	16	21	80	1	10	59	17	39	47	48	170	18	28
COG0346	22	44	9	417	435	351	221	729	1374	184	934	806	645	292	1821	1279	11	60	158	49	102	1383	859	924	376	618
COG0303	22	43	5	225	216	268	153	460	791	94	1007	137	466	75	1079	582	18	41	67	26	64	134	172	316	196	342
COG0482	22	64	19	7	6	6	2	8	33	1	60	381	20	24	30	85	68	33	77	47	61	135	100	298	10	16
COG0691	22	26	18	0	5	2	3	5	10	0	37	229	10	10	17	36	19	15	47	21	33	95	41	145	13	9
COG0279	22	39	14	1	0	1	3	2	14	0	28	406	1	0	8	46	13	34	22	8	26	15	33	88	5	2
COG0331	22	57	11	4	2	0	1	15	28	0	49	308	23	21	30	56	3	30	63	23	84	93	70	138	6	7
COG0572	22	29	12	9	11	13	19	37	115	43	56	229	25	20	38	226	10	17	19	7	17	135	56	196	15	5
COG0405	22	18	5	149	145	116	102	282	539	75	137	245	244	157	795	469	5	57	160	81	147	400	299	411	117	235
COG2768	22	64	12	0	0	0	0	1	1	0	7	7	1	0	2	0	18	14	0	0	13	0	0	0	0	0
COG0014	21	49	16	148	120	117	74	175	314	57	538	439	192	45	395	339	20	29	73	31	68	99	76	290	90	204
COG1566	21	18	8	0	0	0	2	9	11	2	24	625	26	30	12	52	8	10	37	6	37	52	45	71	0	3
COG4796	21	24	8	7	1	1	2	16	28	0	38	418	3	2	4	56	5	28	51	16	106	78	48	74	0	0
COG1788	21	33	6	3	2	3	5	12	27	0	14	34	7	5	27	41	2	6	30	18	39	36	44	41	3	3
COG1387	21	64	24	147	173	185	68	254	471	93	364	149	246	103	640	631	135	15	17	4	24	428	267	336	91	162
COG0590	21	19	10	42	36	19	20	78	122	31	26	265	93	34	279	121	11	13	47	16	69	134	92	128	62	89
COG0092	21	51	30	57	72	51	37	98	205	41	342	297	131	41	403	335	79	44	57	20	57	224	124	316	95	144
COG1794	21	18	8	5	9	5	15	40	99	2	13	66	23	3	44	16	1	5	22	4	39	41	25	17	5	6
COG1164	21	18	13	175	159	129	108	291	642	87	809	128	333	79	956	588	5	49	53	12	70	536	267	401	267	387
COG0284	21	45	12	78	78	78	26	136	275	43	342	283	140	43	434	281	27	30	57	19	38	145	98	263	83	166
COG0467	21	50	20	974	1172	912	424	1529	3161	337	35	64	952	235	2029	2209	21	6	38	18	85	2121	1174	545	430	581
COG0105	21	31	15	78	77	53	48	118	234	24	182	209	101	43	296	187	40	22	38	24	20	182	129	290	60	95
COG0116	21	23	3	5	5	5	3	16	27	1	98	561	57	96	104	37	2	5	52	17	91	124	80	186	19	17
COG2008	21	28	5	4	9	9	10	21	55	36	387	405	80	36	170	227	5	18	31	10	62	128	119	121	12	12
COG1420	21	26	22	1	0	1	2	5	18	1	59	51	24	29	18	59	7	18	45	26	28	22	17	211	13	9
COG3276	21	22	2	0	1	0	0	0	5	0	0	5	0	0	0	0	7	40	17	1	2	17	15	0	0	0
COG0130	21	35	18	85	70	87	39	145	279	58	491	354	139	41	498	293	41	30	48	23	52	153	96	305	81	151
COG0607	21	32	6	69	64	53	49	126	294	36	242	430	93	57	252	217	17	34	105	47	112	387	220	310	57	127
COG0421	21	26	4	8	12	3	5	11	28	11	13	79	49	35	69	70	2	26	45	21	79	422	303	99	22	49
COG0604	21	47	7	154	126	125	95	337	651	37	531	1042	368	138	850	382	26	112	238	106	240	703	525	531	203	345
COG0133	21	46	11	128	89	114	64	189	465	62	527	407	309	79	777	476	22	41	88	34	79	283	192	473	97	221
COG2358	21	32	3	109	127	124	52	166	402	67	449	350	111	13	381	323	0	10	61	31	89	88	84	199	114	177
COG1578	21	30	5	0	0	0	0	0	1	0	0	14	22	19	6	0	12	5	0	0	6	10	4	5	0	5
COG4658	21	34	8	0	1	0	0	1	9	0	8	319	1	16	1	10	7	12	25	9	47	25	42	45	0	0
COG1720	21	37	4	0	1	1	0	1	15	17	5	216	50	18	18	114	6	2	3	1	25	9	6	32	18	14
COG0636	21	39	11	28	21	14	12	41	68	19	54	65	38	11	103	144	10	18	8	5	24	78	35	152	28	49
COG1775	21	38	3	0	0	0	0	0	2	0	0	3	0	0	0	0	3	49	0	0	7	8	11	0	0	1
COG0264	21	40	24	4	7	1	5	7	29	0	63	330	19	18	23	60	36	29	65	43	60	129	71	198	7	11
COG1316	21	29	25	0	2	0	0	0	5	0	18	20	6	8	5	1	16	5	18	11	4	30	31	44	1	0
COG1435	21	19	11	8	26	24	16	47	102	15	24	234	54	20	279	166	9	17	15	18	9	181	74	189	68	114
COG1335	21	34	22	148	178	162	71	226	472	69	601	462	207	59	971	374	14	18	50	28	56	301	215	257	170	344
COG1277	21	34	3	106	84	109	68	279	658	96	78	100	322	102	1158	461	12	28	24	8	32	452	321	266	189	474
COG0036	21	40	6	2	5	4	4	6	16	0	65	273	18	19	20	46	19	32	62	32	48	89	72	184	3	13
COG0609	21	47	12	195	203	166	59	279	572	47	279	673	212	70	330	339	9	3	26	7	45	219	148	192	48	154
COG0662	21	44	26	81	60	50	45	137	312	48	122	381	100	66	219	304	20	37	153	62	138	356	271	378	69	46
COG0030	21	34	21	79	53	81	44	137	274	28	308	311	165	36	464	290	55	35	59	27	48	211	125	283	60	176
COG2843	21	31	13	119	118	120	84	241	547	5	16	62	114	44	300	50	18	5	1	0	10	162	189	83	92	180
COG4868	21	23	10	0	0	0	0	0	0	0	0	0	0	0	0	0	1	1	0	0	1	3	0	0	0	0
COG0538	21	30	5	159	154	148	117	279	712	53	461	392	240	57	646	462	13	24	103	51	71	308	186	484	119	280
COG1883	21	36	11	0	1	0	0	2	13	0	0	332	0	0	1	1	9	9	3	1	51	11	14	11	0	0
COG0087	21	35	15	52	82	89	49	150	293	43	520	253	193	45	508	316	62	25	70	40	43	221	124	370	94	152
COG1463	21	56	12	3	7	4	2	9	56	0	40	256	29	56	23	39	3	6	28	18	75	127	78	146	3	12
COG0396	21	18	6	92	81	88	47	183	388	62	355	106	199	44	563	477	15	29	56	23	74	387	142	418	184	245
COG1235	21	49	11	89	137	94	78	199	578	33	324	119	190	57	614	272	38	39	67	28	55	343	184	323	110	193
COG0641	20	61	32	5	10	9	3	7	25	0	2	60	0	3	11	5	57	19	19	4	6	24	13	3	3	2
COG3049	20	41	1	2	3	6	1	8	22	0	1	8	0	0	0	0	0	0	0	0	1	6	4	0	0	0
COG0422	20	34	7	7	11	1	4	19	45	0	6	580	25	7	147	55	32	48	36	0	15	88	60	9	4	5
COG1696	20	21	4	0	1	0	1	2	7	0	10	44	3	0	1	11	5	6	32	11	12	51	50	37	0	0
arCOG06481	20	3	4	5	10	0	0	5	4	2	3	1	22	12	99	74	4	0	0	0	14	47	41	67	8	14
COG2003	20	68	32	8	14	8	7	13	84	8	51	351	24	31	53	61	34	60	25	10	68	221	89	181	31	40
COG3064	20	41	10	127	203	97	23	126	288	21	15	255	81	9	261	150	24	30	26	18	52	142	80	81	41	66
COG2006	20	51	5	3	1	1	1	4	6	0	2	20	0	0	1	0	12	25	1	1	4	11	6	0	2	0
COG0176	20	30	11	4	1	2	1	6	44	0	56	346	33	37	77	69	17	19	74	34	55	128	65	216	20	34
COG1995	20	21	7	2	3	2	5	11	27	0	73	341	41	22	45	93	2	9	42	16	62	107	73	189	14	8
COG1449	20	30	21	1	9	2	1	4	14	6	15	40	9	15	48	28	10	28	22	4	16	114	93	112	27	36
COG2017	20	29	2	4	3	3	3	5	15	0	18	298	3	16	20	8	0	2	28	6	18	150	115	64	2	9
COG1226	20	58	11	285	337	312	170	607	1337	141	978	1007	677	261	2548	1053	18	49	97	31	169	1011	538	845	669	1248
COG1486	20	28	4	1	1	4	1	3	11	1	8	262	6	4	21	1	0	1	4	1	2	64	33	17	1	1
COG1137	20	25	3	2	5	0	2	8	38	0	59	309	16	23	18	50	3	15	54	25	47	118	58	146	23	6
COG1853	20	20	9	53	64	61	41	87	218	1	27	230	55	37	106	57	9	24	62	10	44	197	130	112	19	22
COG0846	20	39	10	16	27	11	11	24	61	2	72	320	46	49	45	133	3	29	35	16	63	254	169	189	22	17
COG1307	20	34	3	0	2	0	1	2	6	0	2	16	0	0	0	0	3	7	0	0	64	1	9	13	0	0
COG0860	20	60	15	26	61	32	4	15	111	1	87	565	32	49	24	85	23	52	83	46	64	146	86	193	28	12
COG1126	20	40	5	52	52	54	30	99	290	41	179	293	72	22	291	320	1	15	66	24	135	55	55	266	70	161
COG5276	20	50	16	70	49	84	37	117	277	9	39	237	152	149	256	88	19	48	32	28	22	622	411	286	34	47
COG1071	20	31	10	154	168	131	84	295	553	54	47	117	163	89	485	426	3	23	63	24	62	523	392	395	92	87
COG0245	20	23	10	0	1	0	0	9	19	0	38	198	10	16	7	19	7	23	38	29	40	45	29	76	4	1
COG0137	20	54	12	102	89	106	63	201	483	46	671	431	217	63	640	434	22	32	80	26	66	220	151	368	91	219
COG0820	20	45	20	1	4	2	1	15	28	1	56	457	20	26	16	65	7	32	99	41	80	115	87	231	16	7
COG1269	20	49	8	212	176	218	123	380	744	100	823	56	361	52	1104	678	31	53	1	1	47	460	287	400	261	464
COG0647	20	9	6	189	160	174	71	246	394	61	303	47	209	32	688	422	13	10	34	22	18	121	85	317	138	246
COG0144	20	56	15	93	84	90	58	159	279	30	404	472	168	52	431	304	1	20	98	33	69	227	147	295	84	177
COG0252	20	32	9	138	156	122	71	226	446	76	534	382	283	67	720	516	18	28	17	1	44	265	163	296	139	253
COG0059	20	47	11	72	105	91	77	194	348	55	347	585	161	64	475	383	30	45	103	60	60	168	132	357	90	143
COG1266	20	37	7	267	235	215	118	409	961	153	497	125	438	191	2159	786	5	12	30	13	47	1842	1022	422	401	814
COG2986	20	36	4	2	3	6	5	6	17	3	14	435	65	68	90	41	7	27	4	3	53	163	98	56	2	12
COG1364	20	43	14	2	1	2	4	12	17	0	71	74	0	5	0	46	8	24	65	27	68	71	34	147	1	0
COG5295	20	85	73	53	59	46	22	56	141	5	18	42	16	40	126	76	29	15	85	65	21	116	70	104	42	33
COG2050	20	29	2	51	50	43	36	118	236	9	34	603	93	66	110	129	0	24	64	28	106	229	193	151	30	32
COG0476	20	32	11	79	92	99	82	215	469	58	362	293	174	72	470	309	12	40	55	15	52	505	269	297	86	177
COG0242	20	27	16	2	4	1	3	5	21	1	57	237	11	28	13	34	10	16	68	30	40	88	66	152	5	8
COG0725	20	29	6	43	29	40	45	102	208	24	59	47	138	25	572	202	9	5	15	6	24	80	57	104	86	224
COG2730	20	18	4	1	5	5	1	5	12	3	12	42	10	4	18	19	4	25	13	14	6	96	75	7	2	3
COG0755	20	37	7	4	2	5	3	22	31	4	70	320	16	20	12	102	3	29	64	29	61	145	135	339	10	2
COG0283	20	34	5	1	1	2	1	1	16	2	41	280	16	21	12	41	5	28	41	25	49	85	37	117	4	8
COG1272	20	15	2	0	1	1	1	2	18	0	25	43	8	12	6	16	7	16	13	7	17	97	56	79	1	2
COG0090	20	45	32	67	62	73	31	129	222	44	367	358	104	40	373	246	105	47	80	30	48	197	114	304	55	141
COG0596	20	49	10	399	409	398	234	655	1429	85	209	1322	467	227	895	613	14	33	180	50	250	1170	949	551	136	222
COG0020	20	52	33	270	259	270	142	412	774	62	692	313	280	63	803	519	36	39	68	32	57	273	170	360	140	249
COG1652	20	13	9	91	84	62	30	83	143	1	16	313	7	16	11	16	3	17	26	10	36	84	62	20	9	0
COG0049	20	35	20	40	42	57	25	109	193	37	271	223	104	20	271	255	60	26	43	16	34	147	90	293	79	110
COG0081	20	41	15	69	64	77	37	125	250	54	299	336	153	49	360	326	16	21	72	26	37	223	123	331	99	164
COG0157	20	21	9	71	70	40	23	88	197	9	15	308	145	41	358	94	10	12	37	14	45	75	59	74	78	105
COG1914	19	15	7	170	184	150	65	256	561	48	357	425	208	26	807	472	15	14	37	12	27	391	222	247	224	293
COG3635	19	42	10	0	0	0	0	1	10	1	4	4	5	3	2	19	97	37	1	0	9	16	13	9	0	0
COG1468	19	35	18	238	276	227	90	330	798	47	11	53	146	27	277	251	49	46	18	15	10	391	210	84	88	81
COG0274	19	27	8	64	48	71	27	85	184	26	166	283	147	39	432	177	18	21	14	13	28	112	100	151	57	124
COG3852	19	37	3	72	91	107	33	111	222	15	56	339	107	23	122	119	5	30	39	10	82	122	87	152	25	52
COG1035	19	25	1	5	3	7	1	10	19	0	4	21	7	8	6	10	3	5	23	2	10	109	89	15	1	2
COG1043	19	43	10	1	1	1	3	3	17	0	47	257	0	0	6	38	3	35	56	26	40	39	52	166	13	5
COG1408	19	24	3	7	28	14	2	8	36	0	15	32	2	2	5	16	11	9	21	25	61	85	40	85	5	1
COG4653	19	108	77	27	49	23	4	6	152	5	15	77	8	2	26	9	51	57	64	79	171	50	72	43	9	1
COG1508	19	44	7	4	4	1	3	16	22	0	58	506	29	43	35	85	0	36	62	20	77	182	114	244	40	14
COG3537	19	30	3	1	0	0	0	3	6	0	8	55	1	15	5	0	6	4	5	5	14	75	42	3	0	4
COG3668	19	33	6	3	3	5	2	10	63	0	41	473	3	12	2	28	5	24	21	11	179	130	60	116	2	2
COG1743	19	28	0	278	474	221	100	416	892	193	115	68	438	99	1339	801	6	13	7	1	18	1027	486	760	656	823
COG2982	19	24	8	1	8	5	7	24	41	3	110	751	67	57	50	135	0	9	31	7	168	183	101	250	15	11
COG0336	19	42	21	0	2	2	6	4	27	0	59	271	18	14	13	51	54	23	49	24	50	87	42	181	6	5
COG1518	19	36	3	209	306	214	84	338	659	27	13	225	88	40	159	66	12	15	3	0	47	135	78	96	77	76
COG3828	19	9	0	2	4	0	0	4	9	0	10	52	5	9	12	5	1	1	28	9	10	166	76	19	0	1
COG0420	19	61	27	509	563	462	255	812	1837	127	431	425	439	147	1187	672	27	34	11	4	48	503	305	582	382	473
COG1611	19	38	16	65	64	51	37	89	157	20	40	465	103	60	324	134	34	51	39	20	113	242	134	184	44	108
COG0054	19	19	7	37	40	47	27	46	149	11	183	208	72	18	244	115	6	18	50	12	32	72	61	156	29	109
COG0836	19	38	15	5	6	8	19	33	116	5	377	58	85	32	374	48	6	16	25	30	25	166	92	188	72	163
COG1167	19	32	5	10	8	13	22	42	129	34	30	463	23	36	8	178	13	13	23	16	46	52	59	109	11	2
COG0088	19	22	19	64	48	63	29	117	226	38	297	235	147	25	389	238	62	25	40	24	34	142	78	250	59	126
COG0080	19	21	18	53	60	59	51	97	203	41	229	198	95	27	304	236	47	19	52	22	32	178	92	226	64	135
COG4664	19	41	6	4	2	5	4	18	68	0	80	201	27	37	12	97	3	24	156	60	198	47	76	339	1	7
COG0196	19	34	5	1	6	0	1	6	25	2	63	373	26	21	22	62	7	18	58	24	62	107	78	191	11	11
COG1816	19	27	2	1	2	1	0	3	13	0	23	409	23	26	19	7	4	29	25	8	12	95	52	81	9	15
COG3934	19	18	9	0	1	0	0	0	5	2	1	34	6	4	17	3	12	0	3	2	1	123	56	3	0	4
COG0282	19	51	19	0	1	0	6	3	20	0	28	1058	3	0	7	6	11	16	20	1	62	72	59	27	5	9
COG1349	19	47	10	114	113	93	47	120	270	10	50	847	34	21	20	83	8	7	17	8	76	93	61	241	13	6
arCOG03165	19	16	3	0	0	0	0	0	0	0	0	0	0	0	0	0	0	0	0	0	0	0	0	0	0	0
COG4772	19	30	8	6	10	6	8	19	44	1	81	262	101	107	94	77	6	72	58	49	109	527	328	404	45	49
COG2132	19	55	6	475	499	472	243	927	2053	38	15	452	98	82	195	415	48	141	64	17	130	2571	1444	93	34	47
COG1225	19	30	7	282	270	234	150	487	1113	111	485	316	501	164	1610	765	7	77	103	39	37	1053	636	645	318	596
COG3379	19	22	8	355	388	325	172	571	1170	242	485	9	436	83	1187	900	52	3	0	0	1	832	420	348	355	467
COG0266	19	31	9	0	4	3	1	9	34	0	53	355	4	16	11	81	59	21	59	33	72	134	92	226	3	1
COG0203	19	15	13	0	2	1	1	4	10	0	37	187	13	7	14	25	28	13	38	15	28	62	39	127	4	9
COG3118	19	70	22	14	21	16	9	39	84	13	167	715	106	77	321	101	28	24	103	44	97	256	170	354	91	131
COG1067	19	17	1	58	65	38	35	121	246	14	135	952	77	63	170	81	14	11	5	1	77	278	159	145	36	36
COG0038	19	36	13	3	3	2	5	14	36	0	36	566	7	10	23	80	2	25	83	19	114	64	72	171	16	11
COG0659	18	54	15	59	53	49	32	103	283	21	184	1230	82	124	65	246	12	47	317	98	291	484	292	471	14	30
COG0764	18	32	5	0	0	3	8	9	17	0	65	412	1	4	2	67	6	44	70	36	60	57	76	208	8	8
COG0052	18	43	26	55	54	60	38	99	247	38	294	265	149	50	423	228	54	38	59	18	52	255	111	331	92	135
COG1533	18	53	19	6	11	7	7	9	59	17	15	75	16	11	10	19	62	39	4	4	18	257	172	8	18	12
COG0169	18	33	9	93	85	90	53	142	286	25	337	314	140	41	447	217	17	29	62	25	41	136	108	232	76	151
COG1559	18	21	32	1	4	0	2	15	29	0	56	305	20	27	19	54	68	30	47	18	58	76	49	192	2	5
COG1451	18	35	9	22	36	25	25	37	179	22	70	160	21	17	242	122	11	12	18	5	50	189	109	117	45	52
COG3345	18	20	5	19	13	16	10	25	58	2	0	26	9	10	8	17	1	0	12	9	27	30	49	9	1	2
COG3568	18	23	6	4	9	7	11	18	63	39	62	351	118	81	267	192	4	9	20	4	60	207	102	192	32	39
COG3426	18	19	3	0	0	0	0	0	2	0	0	6	0	0	0	0	1	17	0	0	32	0	0	0	0	0
COG0362	18	17	9	1	1	2	0	3	5	0	18	448	0	1	2	0	3	4	18	8	14	73	45	95	0	0
COG0618	18	52	20	480	444	429	199	647	1519	161	930	50	605	150	1820	908	26	29	14	9	47	689	352	486	329	572
arCOG05874	18	24	15	70	64	60	24	77	233	47	106	728	113	23	237	321	15	16	31	11	43	258	129	120	88	99
COG0522	18	30	21	62	52	52	27	102	193	37	265	278	107	28	259	227	40	26	62	30	45	163	106	278	54	107
COG1715	18	17	7	377	345	339	260	666	1422	131	244	48	386	49	988	685	14	7	7	1	6	374	166	305	288	380
COG3246	18	31	3	21	13	8	8	35	142	12	32	494	61	20	198	40	1	17	56	10	14	175	130	68	20	17
COG0237	18	24	15	235	474	421	67	200	523	31	329	265	123	29	379	221	19	23	52	17	60	140	100	202	58	140
COG0182	18	53	16	1	3	1	1	2	12	0	6	26	5	3	6	7	29	30	26	18	30	91	46	5	0	1
COG1636	18	10	2	1	0	0	0	1	3	0	0	34	0	0	0	2	3	2	2	2	0	0	0	0	0	0
COG2131	18	44	35	3	8	0	0	0	28	3	10	15	3	1	5	20	40	50	41	35	60	13	37	58	4	0
COG1134	18	33	8	0	0	0	0	5	12	0	23	320	1	2	1	12	4	15	37	13	18	45	42	97	10	0
COG1293	18	26	13	209	183	155	100	319	630	103	646	44	390	100	1098	655	28	10	21	4	26	427	165	413	262	508
COG5433	18	22	2	2	1	3	11	24	50	0	11	1909	28	59	116	2	4	79	3	0	128	94	123	83	33	15
COG1704	18	36	25	10	2	3	3	6	35	1	16	56	38	33	87	23	39	7	10	4	62	110	79	81	17	28
COG1386	18	20	12	1	2	0	2	1	24	5	38	59	15	17	30	32	15	25	36	15	21	101	54	131	6	19
COG1483	18	23	6	338	470	370	151	566	1030	124	89	75	371	77	1063	581	5	33	11	4	27	646	277	411	365	429
COG2301	18	22	2	139	148	119	68	291	524	91	232	61	217	57	786	455	6	25	53	19	48	242	184	344	135	261
COG0179	18	25	13	146	197	149	80	327	690	124	951	431	330	99	820	717	5	34	92	42	63	594	411	469	239	311
COG1951	18	30	4	0	0	0	0	1	0	0	0	7	0	0	0	0	7	7	12	2	13	1	1	0	0	0
COG3316	18	20	24	707	844	669	337	1197	3200	289	69	525	737	183	1420	2155	35	108	45	8	147	1604	862	648	808	682
COG0067	18	57	20	314	326	321	158	516	942	223	1423	1485	607	205	1753	1456	4	86	293	158	306	521	370	1360	263	550
COG2021	18	33	9	158	148	151	90	230	472	63	639	138	193	69	565	344	9	26	55	35	49	200	135	357	78	152
COG1682	18	28	5	0	3	0	1	5	9	0	19	204	0	2	1	6	0	5	34	11	15	34	49	78	5	2
COG0615	18	65	48	38	46	49	23	55	144	15	226	464	85	16	254	213	27	57	58	44	16	115	67	240	37	90
COG0406	18	43	16	101	94	80	42	160	226	32	48	209	90	51	272	217	36	37	70	29	52	162	103	280	60	87
COG2195	18	22	6	0	1	1	2	5	8	0	17	439	0	0	4	38	12	1	4	0	41	22	35	57	0	0
COG2027	18	16	3	1	4	1	4	9	20	0	20	425	40	52	25	12	4	20	23	14	65	191	114	93	3	17
COG2368	18	48	4	2	1	3	0	1	10	0	0	6	0	0	1	0	9	42	18	7	0	18	17	1	0	0
COG1187	18	22	10	1	7	8	3	15	48	1	63	703	18	23	18	61	6	34	82	30	129	117	74	179	14	4
COG2192	18	26	17	38	53	46	14	69	84	12	81	54	50	25	76	64	17	45	103	56	28	469	354	176	82	53
COG0313	17	48	14	3	10	1	4	7	24	0	60	333	7	12	21	56	26	12	40	34	62	143	76	189	15	9
COG0560	17	38	11	72	64	85	53	147	256	34	417	643	194	40	610	357	18	23	52	18	116	109	91	463	157	257
COG1174	17	39	6	8	5	4	4	21	32	1	22	58	30	32	32	12	5	20	17	18	47	154	53	159	5	9
COG1848	17	28	4	195	211	194	90	332	750	116	53	79	399	132	662	703	18	12	12	0	19	563	278	308	294	247
COG1278	17	26	16	210	318	262	73	272	677	103	147	459	257	83	591	540	10	22	41	23	89	522	320	292	206	245
COG0102	17	20	11	49	43	45	26	82	161	18	185	209	87	39	241	151	29	32	46	21	34	137	72	263	41	103
COG1127	17	48	9	1	4	2	2	10	27	0	53	376	43	51	27	57	5	11	54	20	67	113	109	201	25	16
COG0552	17	44	12	84	104	100	63	159	345	65	429	327	241	61	692	435	24	29	81	36	59	303	196	386	124	243
COG0306	17	41	6	522	432	428	227	733	1596	186	410	401	639	98	1421	925	21	34	20	14	100	599	423	295	284	537
COG1637	17	11	6	100	120	124	126	330	656	60	215	82	304	70	1274	336	19	11	10	9	49	402	239	265	192	382
COG1640	17	17	1	133	125	129	54	150	374	74	16	581	216	42	536	316	2	11	24	7	10	98	109	155	148	239
COG3051	17	14	1	0	0	0	0	0	1	0	0	11	0	0	0	0	3	21	1	0	13	0	0	0	0	0
COG0583	17	27	12	39	29	21	35	140	349	4	465	7502	34	72	25	390	17	66	342	137	829	244	196	936	0	6
COG1327	17	36	24	69	65	48	22	65	173	48	250	580	34	3	208	217	89	13	35	14	40	193	67	217	111	32
COG0805	17	19	5	261	290	288	144	507	1018	152	1168	290	513	134	1685	908	12	28	67	30	36	456	291	605	387	668
COG0511	17	38	12	2	1	0	2	8	42	0	39	689	11	16	12	13	3	23	44	20	99	44	39	44	5	3
COG0382	17	59	21	237	264	215	128	353	688	73	559	392	268	70	784	524	21	24	112	46	66	276	229	441	173	336
COG1519	17	30	10	2	4	2	7	8	18	0	53	410	0	3	3	72	1	21	52	18	57	29	36	160	3	4
COG1381	17	31	15	4	0	1	0	3	12	0	48	227	9	20	19	38	17	18	39	6	30	52	44	118	5	5
COG0292	17	10	10	8	1	3	1	4	16	0	36	182	10	7	15	30	19	19	35	21	28	71	32	137	13	8
COG1941	17	18	0	0	0	0	0	0	0	1	0	9	0	0	1	0	14	17	0	0	7	2	12	0	0	0
COG0529	17	25	12	5	9	3	10	19	98	5	150	439	73	63	99	132	29	60	71	28	99	128	139	343	43	47
COG1057	17	32	14	3	1	0	2	3	14	0	52	217	13	19	8	37	3	20	38	23	47	78	57	174	14	8
COG0025	17	22	6	282	297	271	109	488	995	54	28	436	371	128	856	414	6	51	41	14	149	463	313	306	220	283
COG4972	17	39	30	7	2	4	6	6	31	0	21	56	3	3	1	37	37	14	17	8	72	38	66	54	0	0
COG4249	17	37	11	4	7	4	1	5	9	1	4	36	2	9	13	1	4	17	11	6	17	64	39	42	11	1
COG0571	17	33	27	0	6	1	2	6	14	0	42	194	6	22	15	49	68	24	42	28	36	83	33	150	2	4
COG1478	17	12	12	147	122	127	78	185	355	41	330	4	132	16	341	279	10	15	3	1	0	30	45	84	69	127
COG3093	17	23	3	1	1	1	3	13	33	0	34	171	4	11	1	38	1	36	2	1	106	58	56	129	5	5
COG1669	17	20	3	14	22	13	9	26	62	5	15	69	101	62	258	81	21	23	12	2	29	149	109	213	69	87
COG1117	17	23	7	224	258	246	96	353	755	100	516	559	194	73	472	610	11	43	61	21	58	327	188	487	131	154
COG0496	17	22	8	153	138	124	58	223	420	77	675	310	230	47	693	421	2	18	31	14	44	131	119	307	177	251
COG4262	17	21	4	10	8	4	6	15	33	5	4	22	68	12	675	50	4	19	24	2	6	105	85	94	113	330
COG0136	17	44	11	104	74	95	42	147	354	53	424	730	206	62	542	360	21	35	101	53	70	274	156	434	135	236
COG4660	17	23	3	0	0	1	1	1	8	0	1	182	0	0	0	3	4	10	9	1	24	2	12	4	0	0
COG0432	17	45	6	33	30	38	18	57	105	6	10	219	86	60	195	69	48	37	21	3	14	138	116	158	82	87
COG0470	17	53	31	648	805	543	159	599	1742	218	1780	227	660	152	2293	1179	106	58	100	60	77	632	354	822	396	830
COG2079	17	32	9	84	86	93	50	225	325	41	258	424	107	100	217	312	2	17	33	13	76	344	254	359	36	42
COG0548	17	44	11	78	87	72	52	159	283	29	501	657	188	62	384	257	4	43	90	36	100	126	93	255	55	130
COG0294	17	43	18	53	53	50	25	99	182	51	270	275	132	44	439	269	24	34	62	24	52	149	99	258	104	184
COG2873	17	26	6	230	178	208	127	397	607	158	1176	445	449	104	1168	740	13	20	131	56	73	348	221	583	212	446
COG1579	17	36	9	0	0	1	0	2	4	2	16	27	68	18	74	29	2	5	18	7	9	111	83	86	23	40
COG2378	17	28	11	1	4	2	3	6	24	3	83	362	41	40	53	57	5	18	27	19	125	148	95	255	25	12
COG1804	16	50	10	77	53	86	128	315	744	109	637	219	305	114	561	595	8	57	217	82	173	653	513	433	177	218
COG0222	16	23	17	2	1	1	0	5	17	0	35	152	8	10	15	37	15	21	25	13	25	62	68	132	9	6
COG3387	16	29	7	873	758	805	388	1141	1995	185	122	119	718	138	1563	1283	6	10	41	11	70	349	320	576	302	652
COG4585	16	24	7	7	1	1	1	3	22	0	17	63	1	8	4	25	3	16	7	5	14	78	74	63	6	0
COG2089	16	37	31	101	152	108	53	200	413	29	666	393	121	23	246	225	36	79	44	27	78	261	130	400	141	162
COG0752	16	19	5	3	2	2	2	8	16	0	46	392	1	1	1	58	4	9	52	19	39	11	24	105	0	1
COG0039	16	39	6	71	58	71	52	141	242	51	448	384	164	62	464	350	23	42	74	39	46	321	182	425	80	148
COG1195	16	25	17	0	5	1	4	16	38	0	71	817	71	52	152	89	14	25	82	36	89	246	122	267	21	43
COG0450	16	34	7	1	3	0	3	12	30	1	50	290	1	8	1	90	7	28	34	14	103	34	36	169	0	0
COG1204	16	31	12	465	469	424	282	763	1453	294	2700	86	898	118	2486	1602	49	26	7	4	22	569	318	710	456	893
COG1274	16	40	16	2	0	1	0	2	7	0	22	19	0	0	0	1	20	14	15	9	10	16	7	113	0	0
COG0409	16	35	2	0	1	0	0	1	8	1	14	34	1	16	6	10	7	9	3	1	4	26	20	34	2	1
COG0537	16	41	21	83	139	109	58	178	380	55	505	374	190	47	812	358	40	40	74	30	50	325	185	462	139	271
COG0681	16	48	40	308	347	266	100	410	815	235	556	358	432	81	1358	1122	60	36	73	24	59	564	272	554	282	441
COG0302	16	27	23	14	39	27	2	2	54	5	46	215	15	19	31	75	22	17	71	61	28	74	65	216	23	13
COG3920	16	30	5	18	34	22	6	30	91	10	28	42	57	30	47	103	6	17	18	7	16	482	187	90	16	23
COG1525	16	40	37	253	254	205	108	325	654	75	19	44	271	96	1678	403	44	32	35	25	27	233	174	254	176	407
COG3261	16	21	6	0	1	0	0	0	1	0	0	1	0	0	0	0	9	6	0	0	1	0	1	2	0	0
COG1394	16	16	4	70	65	53	21	108	237	45	234	6	114	9	432	320	23	18	1	1	5	145	87	165	99	211
COG1116	16	23	10	93	99	94	34	152	347	63	65	76	179	51	745	564	18	33	41	15	77	174	121	289	150	232
COG0749	16	71	32	48	160	68	2	13	240	4	6	16	0	0	8	495	12	23	193	166	89	23	10	51	2	0
COG0153	16	32	6	0	3	0	0	3	4	6	15	246	23	14	42	7	1	5	7	4	11	106	49	34	6	5
COG2248	16	29	8	0	0	0	0	0	0	0	0	0	0	0	0	0	10	0	1	0	0	5	1	0	0	0
COG1957	16	19	2	4	4	11	12	36	121	3	17	184	58	19	424	45	9	3	11	3	21	74	58	111	91	126
COG0235	16	23	4	154	168	150	67	247	450	8	14	132	17	20	22	37	13	4	85	43	68	78	48	19	9	7
COG0661	16	33	10	129	144	122	76	278	631	120	622	972	347	133	847	762	12	29	186	57	186	1071	538	646	242	343
COG0077	16	31	12	81	111	78	53	158	321	34	419	398	147	43	444	302	20	38	64	46	72	202	151	272	91	132
COG1633	16	45	7	68	69	79	93	245	729	22	22	81	1	4	9	23	21	9	31	15	22	105	80	35	1	1
COG3649	16	13	3	225	307	199	105	291	554	25	11	26	69	21	155	56	3	3	0	0	3	74	45	63	69	53
COG0147	16	59	16	269	227	261	154	446	911	117	1202	880	455	80	1406	757	23	40	126	71	122	396	229	812	228	420
COG1482	16	22	8	0	1	0	0	1	7	0	27	268	0	2	0	4	1	1	11	6	18	33	25	54	0	0
COG0164	16	34	12	75	55	77	37	136	244	27	271	243	129	26	382	193	39	16	61	34	44	173	109	266	73	142
COG0194	16	16	9	0	2	1	3	2	19	0	60	284	9	19	11	32	4	8	66	18	41	79	59	111	5	8
COG0005	16	60	19	21	22	23	25	61	188	45	36	99	107	49	336	272	19	48	46	23	48	279	133	227	77	173
COG2025	16	44	8	20	15	20	45	87	189	10	71	87	64	52	134	105	9	30	38	13	70	356	219	99	7	5
COG0143	16	35	31	71	82	77	58	129	308	20	363	59	95	30	327	174	124	24	87	40	21	189	118	491	96	164
COG0743	16	47	7	4	3	1	0	9	22	1	73	339	18	27	20	53	16	48	64	22	58	113	64	179	8	15
COG2273	16	22	3	0	8	2	1	4	16	36	98	59	18	21	19	75	15	5	26	14	33	112	77	162	13	5
COG1522	16	49	12	1078	1208	965	473	1609	3436	436	2154	947	1120	251	3681	2588	66	95	78	27	116	2135	1106	1340	957	1434
COG1866	16	30	2	11	19	14	16	53	143	3	89	655	66	76	59	63	32	44	40	12	77	287	206	293	48	33
COG2109	16	19	7	76	77	53	31	91	176	26	238	187	81	17	225	152	14	9	40	4	24	35	55	81	60	128
COG1878	16	28	4	71	69	72	36	133	313	18	52	41	193	59	482	94	15	7	33	8	14	217	180	116	150	278
COG2084	16	26	2	13	5	4	5	44	69	1	83	446	45	33	54	121	5	17	170	65	74	123	146	196	25	7
COG0528	16	37	18	85	92	62	30	142	269	26	340	281	127	34	388	245	30	34	60	26	45	147	93	259	69	131
COG3876	16	32	10	0	0	0	1	1	8	0	6	26	27	20	23	22	0	33	9	3	15	103	50	50	5	9
COG0066	16	34	3	61	41	57	49	126	267	27	250	225	128	53	297	207	22	20	41	19	31	137	101	249	68	89
COG0735	16	32	9	134	151	105	33	150	311	19	110	499	57	30	136	160	7	34	108	30	74	367	223	261	56	36
COG0702	16	25	13	261	275	264	98	447	868	103	407	291	443	227	1364	835	6	31	84	31	101	1208	728	792	291	534
COG2230	16	40	11	9	13	13	7	27	82	3	94	560	34	40	79	166	25	21	82	37	160	255	205	284	13	15
COG2905	16	31	2	81	76	77	45	165	279	76	250	1473	165	33	387	619	10	23	29	10	130	220	166	569	112	175
COG0253	16	37	9	88	109	94	39	161	269	26	333	298	60	35	242	155	6	15	76	27	34	99	66	202	40	95
COG0502	15	36	10	127	103	115	56	127	276	9	5	632	123	11	125	50	8	21	17	2	54	125	94	45	10	24
COG1287	15	39	35	851	794	810	346	1212	2225	203	917	24	703	128	2760	1230	28	19	9	7	3	903	478	599	484	936
COG0197	15	34	17	58	51	45	18	103	188	37	265	174	127	15	350	208	33	23	37	19	32	176	107	244	54	111
COG0549	15	20	3	0	0	0	2	0	7	1	3	275	3	9	3	6	16	11	0	0	39	45	27	1	0	0
COG4826	15	19	10	4	11	6	8	8	19	0	1	16	19	5	168	3	49	16	1	0	2	71	54	7	13	20
COG1168	15	23	3	0	0	0	0	4	20	0	24	193	1	2	7	3	6	3	32	8	85	6	11	89	7	8
COG2944	15	18	7	0	0	0	0	0	6	0	6	53	3	4	2	4	3	10	7	6	24	31	31	45	6	1
COG0380	15	29	5	117	99	95	41	167	235	1	68	63	25	38	41	78	17	21	16	18	51	62	66	200	28	33
COG0231	15	31	20	26	45	41	29	66	163	37	236	236	67	29	287	201	14	26	76	19	52	171	89	257	60	111
COG0848	15	32	15	4	4	2	2	5	40	1	58	529	44	34	28	63	3	25	54	27	81	189	132	184	35	15
COG0091	15	26	8	31	32	37	22	62	149	24	204	141	74	25	244	193	41	24	34	13	12	124	63	202	71	103
COG4589	15	24	3	2	1	0	0	0	12	0	8	215	9	16	11	4	0	5	21	9	35	55	29	41	8	12
COG0802	15	22	11	2	3	1	0	2	8	0	29	174	12	11	7	23	10	13	32	14	37	55	21	78	3	2
COG5495	15	11	2	0	0	0	0	1	3	0	9	21	18	15	14	11	2	2	6	5	4	52	34	45	3	13
COG0152	15	28	16	120	83	102	60	174	299	44	421	287	178	58	557	354	11	34	47	33	45	214	159	327	114	210
COG4747	15	13	0	0	0	0	0	0	2	0	0	5	0	0	0	0	1	3	3	0	6	5	5	0	0	0
COG0141	15	41	14	111	98	111	76	163	395	56	715	422	250	59	681	409	23	36	135	57	69	189	184	361	101	180
COG0352	15	26	7	31	41	47	17	60	136	19	184	241	94	49	292	184	6	10	21	16	73	78	48	134	47	75
COG0097	15	21	19	40	44	48	39	86	168	29	210	228	106	28	269	264	38	20	50	23	39	179	78	279	108	113
COG3404	15	16	2	0	0	0	0	0	0	0	0	5	1	3	3	1	4	17	8	1	7	14	21	4	3	0
COG0353	15	31	23	4	4	1	2	11	16	0	56	255	14	17	13	39	40	12	50	27	44	66	66	158	13	3
COG1146	15	29	7	43	61	40	22	78	148	31	176	47	92	50	281	162	30	49	57	34	47	165	83	190	47	61
COG0455	15	24	11	139	148	158	84	257	436	133	17	476	265	62	821	464	25	14	37	12	71	267	154	245	230	428
COG0226	15	33	12	165	175	167	95	318	574	80	497	743	200	60	569	658	20	45	94	35	95	443	227	629	141	216
COG1802	15	18	4	3	9	6	7	21	49	0	92	322	2	7	2	104	1	7	79	26	105	25	66	226	1	0
COG1968	15	35	14	78	97	68	36	85	192	21	50	293	85	35	287	152	31	25	56	39	61	152	93	242	30	78
COG1732	15	22	3	13	19	17	10	22	75	6	21	19	2	0	14	17	1	0	10	11	20	11	28	97	6	1
COG4105	15	13	11	0	3	1	2	6	22	0	48	306	12	23	8	35	1	11	46	12	51	96	36	155	17	8
COG4935	15	29	4	0	0	0	0	1	2	1	19	124	3	2	12	29	3	12	5	4	22	77	70	172	10	3
COG0263	15	24	13	58	64	48	28	90	192	34	360	417	140	47	289	210	22	18	71	25	67	62	53	199	76	162
COG1692	15	24	14	1	1	0	0	0	10	0	9	32	0	0	0	3	16	12	32	11	19	70	15	25	0	0
COG1006	15	9	4	37	53	42	22	71	141	18	211	48	74	34	146	136	3	4	12	1	41	73	69	96	31	64
COG1899	15	19	4	84	94	100	57	161	374	49	389	11	185	21	500	318	14	36	7	9	8	162	109	187	102	199
COG1410	15	39	4	0	1	0	2	8	62	0	17	68	1	0	3	18	17	40	40	19	30	28	42	47	4	0
COG0416	15	38	5	3	0	1	3	7	22	0	43	254	20	24	16	41	4	35	49	19	68	85	52	164	14	7
COG1893	15	31	4	15	12	19	13	66	77	27	143	246	76	18	145	194	2	20	54	19	49	120	103	13	4	8
COG1376	15	14	4	2	0	1	1	11	57	0	55	410	31	19	17	64	3	12	34	5	69	36	54	216	6	6
COG0417	15	79	88	4070	8961	6201	908	2988	9714	547	1750	514	1209	189	3606	4186	168	63	84	117	12	2372	1025	1476	1247	1506
COG1342	15	19	11	0	0	1	0	0	5	0	0	80	0	0	0	0	40	4	0	0	4	0	0	0	1	0
COG0602	15	25	23	115	177	106	61	228	520	32	43	425	45	9	71	185	26	38	36	24	49	131	97	88	22	36
COG0069	15	15	4	36	34	30	20	51	160	25	341	106	198	54	466	202	14	26	59	24	116	204	125	221	135	227
COG0373	15	25	6	152	141	130	93	278	432	57	558	478	243	66	481	395	15	38	52	24	65	258	149	345	107	194
COG1108	15	32	8	119	94	105	39	189	313	54	474	675	170	48	188	449	12	24	61	16	97	117	103	379	57	31
COG2423	15	17	5	227	228	235	154	454	1013	154	706	110	494	80	1347	795	11	12	33	6	61	292	328	299	293	513
COG0803	15	31	11	108	142	102	51	188	347	75	464	405	219	29	190	423	6	25	39	8	40	120	96	217	120	41
COG1921	14	28	0	15	22	15	4	21	76	2	6	15	14	2	16	2	1	20	5	1	6	52	32	6	9	0
COG2369	14	88	48	997	1705	1274	44	146	2030	9	5	24	23	8	162	391	156	58	10	23	177	63	21	40	28	5
COG1280	14	34	17	41	33	31	33	96	226	44	266	787	127	19	572	301	10	13	101	47	116	83	91	348	106	221
COG4695	14	110	79	51	76	29	4	8	241	8	15	97	5	2	41	11	37	52	62	80	150	88	98	62	5	3
COG1902	14	35	11	350	297	310	156	477	929	56	20	123	172	62	287	293	3	5	69	20	112	150	152	134	21	43
COG0001	14	53	26	159	162	139	82	298	639	64	753	542	255	59	553	546	11	72	86	40	117	452	308	435	132	232
COG0361	14	21	15	85	71	77	40	159	274	37	347	116	148	36	415	291	27	16	28	19	20	206	119	224	101	171
COG0356	14	31	14	3	2	4	4	5	36	21	74	366	34	39	29	92	5	30	94	36	75	152	94	331	36	10
COG0103	14	27	11	32	32	27	22	84	151	16	182	206	73	17	200	178	38	22	40	22	26	129	55	246	29	105
COG0632	14	27	8	22	18	15	10	53	57	8	302	224	76	31	166	49	10	19	53	11	36	80	61	124	11	16
COG0503	14	22	10	150	146	144	97	222	498	107	537	233	212	33	729	585	19	12	49	19	81	275	126	300	193	339
COG0238	14	26	5	2	3	0	1	1	5	0	18	92	7	7	7	14	8	8	20	8	26	49	17	81	12	0
COG0241	14	35	11	0	0	1	1	0	13	2	21	186	2	6	5	25	9	12	15	9	14	62	30	67	9	3
COG1477	14	25	3	32	9	18	8	21	39	9	19	293	9	5	17	20	12	19	26	9	75	56	46	35	0	0
COG2048	14	29	3	0	0	0	0	2	1	0	0	3	0	0	1	0	7	21	0	0	6	2	5	4	0	0
COG1925	14	12	1	68	48	77	27	102	146	14	16	381	51	10	130	71	5	4	17	4	22	48	31	40	32	46
COG1078	14	27	9	186	192	140	109	295	605	106	452	37	294	66	902	645	24	18	24	10	69	259	170	275	105	306
COG1916	14	15	3	142	154	156	80	270	538	96	509	29	248	40	734	444	2	6	0	0	1	307	199	311	136	263
COG5561	14	10	1	0	0	0	0	0	0	0	0	0	0	0	0	0	1	0	1	0	0	0	0	0	0	0
COG1695	14	22	6	1061	1405	1056	299	939	2255	187	293	169	393	93	788	1025	5	13	11	2	21	1179	641	323	262	319
COG0799	14	12	7	0	0	1	0	1	14	0	30	130	4	10	14	21	0	10	27	8	19	47	33	74	7	3
COG0698	14	31	12	0	1	1	1	4	6	0	6	30	2	0	23	16	12	18	16	8	14	52	20	74	6	13
COG0299	14	20	13	2	3	3	0	8	25	0	47	240	16	14	14	24	8	25	40	24	36	68	44	117	3	3
COG1932	14	21	7	0	2	1	2	12	31	1	78	399	20	23	12	62	1	24	71	39	38	141	66	246	8	16
COG2984	14	29	4	0	1	0	0	4	1	0	0	274	5	3	4	2	2	3	3	2	27	9	13	9	6	7
COG0338	14	54	31	622	1187	782	75	244	1064	89	108	297	102	38	318	526	35	34	19	26	35	257	131	192	124	88
COG4565	14	12	0	2	3	1	0	3	6	7	0	69	20	1	58	14	0	1	0	0	8	20	15	10	7	32
COG2111	14	11	3	105	91	92	40	165	277	52	340	43	141	30	300	315	5	9	6	6	40	110	74	172	79	166
COG0578	14	26	3	380	364	383	143	484	985	195	1098	930	486	153	955	972	1	21	102	26	75	386	236	607	230	443
COG0359	14	20	8	0	1	2	3	2	10	0	39	215	14	8	11	33	12	12	45	17	32	55	32	119	2	5
COG4644	14	15	6	7	3	4	13	44	47	0	1	96	3	114	11	3	4	2	7	2	531	40	31	12	5	3
COG1354	14	21	16	99	71	74	46	148	298	34	289	66	138	40	435	274	9	32	58	25	30	140	95	203	45	149
COG2896	14	37	4	101	98	95	50	176	390	85	380	89	151	42	440	342	14	37	69	21	57	191	109	313	132	180
COG0233	14	31	28	2	1	1	3	4	24	0	31	210	7	16	9	42	24	19	45	23	47	75	49	160	18	15
COG0236	14	32	9	4	4	1	3	31	38	6	46	288	27	32	16	47	15	71	84	42	70	119	123	135	6	10
COG0287	14	25	9	64	43	69	31	108	207	35	247	367	128	52	346	193	5	26	45	21	30	180	90	216	58	113
COG2908	14	13	6	13	20	19	8	22	50	5	93	272	51	43	45	107	4	18	133	85	24	117	90	319	18	12
COG4962	14	19	6	1	1	4	3	10	25	4	21	360	4	11	12	18	14	13	19	12	16	84	44	152	8	33
COG5635	14	18	4	49	78	41	27	77	145	20	50	248	59	28	54	152	3	0	0	0	15	98	115	55	49	39
COG1584	14	6	0	0	0	0	0	0	1	0	0	161	0	0	0	0	6	0	0	0	0	0	0	18	0	0
COG2113	14	24	2	1	3	4	6	12	51	0	92	777	34	56	30	237	11	14	54	29	134	62	18	490	14	14
COG3804	14	15	2	0	3	0	0	0	9	0	10	18	11	25	12	0	2	5	0	0	10	47	30	43	10	8
COG2334	14	12	4	21	13	14	14	32	50	8	159	378	59	12	24	76	5	10	65	26	47	45	34	145	6	8
COG1206	14	14	4	0	0	0	0	8	9	0	9	46	0	2	0	1	1	4	44	9	8	3	17	17	0	0
COG2770	14	12	3	104	112	110	39	146	224	32	17	52	188	45	68	155	5	19	9	5	12	104	44	74	47	77
COG2206	14	28	2	8	1	0	8	8	33	1	2	1006	2	13	2	16	2	29	8	2	123	83	57	7	0	0
COG1212	14	20	8	2	0	2	9	12	21	3	111	274	13	4	54	59	9	37	68	21	47	43	40	118	12	34
COG0200	14	16	5	27	25	35	25	44	106	13	128	151	70	21	177	129	14	24	31	19	19	101	53	118	47	70
COG4146	14	13	0	0	1	0	0	1	9	0	19	174	67	72	49	17	1	14	40	24	12	256	126	113	12	28
COG0207	14	34	26	154	252	172	49	188	478	44	371	354	141	27	468	394	62	36	54	51	71	256	88	424	96	265
COG3033	14	18	3	11	8	6	1	8	23	0	1	89	53	34	174	1	9	36	1	0	12	200	81	54	2	19
COG1397	14	22	5	99	121	106	50	173	398	32	174	48	175	40	546	179	8	5	19	6	115	180	94	111	62	91
COG4670	14	32	1	1	0	0	0	3	8	0	0	7	0	8	1	0	0	0	0	1	5	2	3	1	0	0
COG2265	14	37	16	8	22	6	15	28	82	16	156	795	52	27	44	175	9	31	89	22	106	184	112	316	12	19
COG0454	14	22	4	132	91	149	117	305	904	33	142	124	270	64	952	242	13	18	22	4	16	262	206	247	272	521
COG0709	14	15	2	3	4	1	1	9	25	0	85	55	2	3	1	83	2	24	44	17	87	27	42	142	1	0
COG0847	13	43	49	69	125	88	13	48	228	1	88	1049	46	24	145	126	13	32	90	40	171	84	79	358	16	19
COG3549	13	16	2	2	3	2	4	4	17	0	14	84	6	5	0	18	5	12	0	1	55	27	10	67	1	0
COG0634	13	23	9	1	6	1	2	4	15	0	39	221	20	23	11	49	1	15	24	8	23	72	32	118	3	9
COG0161	13	30	9	10	14	7	9	34	98	41	90	1272	20	24	36	212	5	70	151	64	137	177	141	169	15	8
COG1660	13	18	2	0	0	0	4	7	13	1	43	242	0	4	0	51	1	7	43	8	51	9	28	107	0	0
COG1111	13	32	21	265	288	259	141	458	859	112	1050	10	453	49	1372	851	57	28	2	3	5	398	197	406	248	578
COG3457	13	16	5	0	1	0	1	0	2	0	11	247	1	0	0	4	0	5	3	0	8	99	26	36	0	0
COG3617	13	13	13	2	35	1	0	2	45	0	0	5	0	2	0	2	2	6	1	0	18	2	5	35	0	1
COG1615	13	49	13	4	1	0	0	0	10	0	31	71	51	64	38	12	138	103	61	24	7	224	153	237	19	24
COG1765	13	13	1	20	16	23	31	64	180	24	39	84	33	44	67	239	5	7	21	6	109	372	228	175	17	10
COG0385	13	30	1	0	8	6	3	20	28	15	30	294	23	10	240	81	1	9	36	20	41	223	128	127	26	24
COG0561	13	24	10	181	154	172	107	320	623	52	666	796	216	61	876	194	10	20	24	11	92	233	183	296	174	361
COG1069	13	16	1	1	0	1	0	2	1	0	3	27	1	5	4	16	1	2	13	3	8	40	38	35	0	2
COG0225	13	33	3	96	108	94	51	201	370	95	273	573	326	93	882	620	7	24	56	29	100	334	196	549	227	376
COG0134	13	25	9	95	73	83	31	150	248	37	276	395	143	38	378	226	7	25	40	25	56	118	84	205	34	120
COG1490	13	15	5	1	0	1	2	1	6	1	25	180	13	12	6	13	14	12	14	8	17	75	53	73	3	4
COG2057	13	32	2	7	2	0	1	10	24	0	17	15	2	1	3	25	2	6	25	4	31	44	34	23	5	0
COG0096	13	14	18	34	34	46	15	80	150	34	228	174	78	24	223	179	21	20	25	23	23	188	72	216	80	91
COG1232	13	24	5	75	60	84	66	158	519	59	631	87	380	138	802	331	5	28	34	17	17	419	247	384	180	294
COG3290	13	12	2	449	407	341	171	556	1089	127	10	189	184	51	354	681	4	6	1	0	18	373	187	102	71	85
COG0339	13	22	1	3	3	1	7	16	53	0	124	816	0	7	1	134	5	20	59	12	135	154	119	337	0	0
COG2827	13	44	24	30	34	30	16	69	125	20	135	128	68	33	175	149	28	43	14	11	30	226	89	170	43	88
COG0214	13	21	9	66	85	96	42	151	280	31	378	2	165	17	514	255	26	48	2	5	14	80	76	156	87	134
COG1773	13	18	4	31	22	29	22	77	171	11	23	25	13	3	7	34	2	9	4	2	8	48	36	20	1	3
COG2078	13	20	6	49	67	49	14	96	175	33	298	19	65	14	234	161	54	14	1	0	2	25	29	68	62	113
COG1402	13	18	4	160	158	174	124	315	758	71	328	48	268	63	919	584	7	7	16	2	4	304	232	288	164	252
COG1295	13	29	5	211	204	184	107	365	861	47	149	347	96	63	88	361	5	14	34	7	89	308	262	258	16	30
COG2030	13	33	4	156	169	164	99	236	613	81	388	66	223	114	676	438	2	22	77	27	60	692	440	260	110	140
COG3836	13	25	4	72	63	58	38	137	272	26	88	72	55	39	124	160	5	11	37	20	7	135	107	61	13	18
COG1947	13	33	12	0	2	1	5	8	17	0	45	275	9	18	21	31	5	21	65	9	27	76	34	82	1	10
COG2002	13	24	8	349	378	271	116	423	967	120	25	30	503	87	1121	681	19	17	21	4	10	532	220	287	322	447
COG0251	13	26	2	77	68	70	46	159	281	37	252	305	127	42	354	229	2	29	59	21	67	321	243	198	107	150
COG0371	13	11	3	232	214	205	90	315	587	37	359	382	205	46	489	307	17	6	8	1	3	65	89	139	91	198
COG3108	13	42	41	18	45	8	0	1	120	3	13	46	0	5	3	14	38	44	93	144	29	25	22	40	3	0
COG4221	13	32	12	268	302	271	104	417	740	46	223	274	327	135	1225	420	16	33	110	43	128	618	407	549	213	431
COG1214	13	17	9	1	3	0	3	3	14	0	26	221	23	10	6	31	1	12	22	6	30	51	25	64	4	3
COG0719	13	59	28	294	326	333	182	589	1204	276	1779	240	484	134	1435	1676	36	115	158	78	237	974	442	1612	569	554
COG1191	13	18	6	0	3	2	2	1	15	0	1	266	19	10	12	6	15	17	45	13	14	27	26	13	2	1
COG0234	13	38	29	3	8	4	2	2	47	3	35	178	17	19	24	45	23	23	87	108	19	84	62	152	13	17
COG1083	13	32	21	28	48	45	20	62	132	22	284	266	53	14	163	146	26	44	39	22	30	131	79	213	63	89
COG1664	13	21	7	21	20	17	6	36	44	15	44	174	48	22	21	46	39	11	19	14	28	122	80	123	18	18
COG4576	13	7	2	0	0	0	0	0	1	0	0	14	0	1	0	0	0	8	20	4	0	3	1	0	0	0
COG0193	13	30	23	0	2	3	1	6	12	0	36	227	10	16	12	38	30	28	46	27	24	66	55	156	9	7
COG0184	13	16	14	71	64	66	34	91	202	44	268	140	116	22	339	192	34	16	33	10	28	134	73	248	79	115
COG0301	13	30	17	9	10	14	16	57	116	6	286	454	5	11	9	30	90	37	1	0	12	87	76	67	4	2
COG0857	13	13	1	106	79	87	37	147	213	46	10	6	100	19	218	218	1	1	21	5	3	40	27	65	11	16
COG4122	13	52	39	14	17	15	15	54	153	16	130	117	91	62	213	112	26	27	51	51	37	317	208	182	49	54
COG2020	13	26	2	6	4	2	4	9	23	7	15	175	24	27	52	89	9	14	23	10	43	1140	656	91	6	17
COG1241	13	57	72	2068	3032	2082	394	1348	3073	469	1096	13	887	113	3447	1895	142	85	3	2	2	1177	424	944	884	1349
COG0327	13	34	11	89	86	94	46	162	336	41	322	287	145	46	378	232	18	5	27	24	24	154	132	207	63	139
COG3968	13	25	9	2	2	0	0	1	9	0	16	36	0	1	11	40	0	2	43	18	16	147	60	114	12	41
COG0483	13	37	17	177	143	163	102	276	518	43	371	379	205	56	539	245	55	58	95	42	75	222	156	273	82	141
COG1426	13	19	4	2	1	0	3	8	16	0	27	288	15	15	12	45	5	8	41	11	42	60	30	83	5	5
COG1900	13	36	6	0	0	0	0	0	0	0	0	5	2	2	0	0	1	0	0	0	1	1	5	0	0	0
COG0852	12	15	10	2	1	1	0	1	7	0	28	50	15	10	8	45	5	32	24	8	6	57	36	124	8	5
COG0159	12	14	10	105	92	74	46	133	282	37	360	257	130	55	421	222	13	11	49	18	41	146	126	291	63	128
COG0643	12	30	8	189	177	158	66	266	542	79	9	756	191	98	144	458	10	93	23	4	379	183	150	41	21	38
COG0679	12	20	5	93	77	86	47	150	294	20	113	176	46	10	263	137	5	6	89	33	125	65	62	283	55	110
COG2312	12	4	0	2	1	2	5	1	22	8	3	17	35	12	332	11	2	0	0	0	5	101	101	4	4	34
COG3839	12	18	3	2	1	1	6	1	20	3	96	60	40	21	90	138	1	6	20	6	65	33	27	423	39	56
COG1106	12	13	6	3	9	6	12	35	149	0	2	73	17	12	74	14	1	3	0	1	42	70	64	65	14	23
COG0041	12	29	7	58	56	71	37	112	236	20	195	223	113	22	271	203	7	20	42	23	28	137	79	138	58	131
COG0547	12	51	8	185	173	182	89	298	630	104	842	311	357	64	902	687	15	33	74	38	67	233	192	433	158	336
COG3458	12	15	2	0	0	1	1	2	3	0	1	10	1	4	1	0	0	0	0	0	2	13	6	0	0	0
COG1462	12	23	3	0	0	1	3	3	12	0	4	56	15	19	8	4	0	10	28	11	26	72	27	42	5	2
COG0344	12	22	3	1	2	0	0	5	12	0	26	215	14	11	13	16	6	14	23	12	25	91	37	54	11	8
COG0603	12	30	18	133	138	113	48	164	443	40	33	270	59	17	69	209	23	39	29	4	32	167	86	47	48	33
COG1005	12	14	9	80	91	80	45	159	354	59	300	78	153	36	426	412	18	43	64	16	24	401	166	378	163	164
COG0335	12	18	16	0	3	0	0	3	10	0	31	205	3	10	10	29	21	8	43	22	42	62	31	104	7	3
COG1545	12	30	4	104	59	99	76	179	357	49	339	7	176	41	485	208	13	19	6	4	0	147	143	106	91	134
COG0782	12	31	19	2	5	4	3	9	25	0	41	381	10	18	8	38	8	14	54	16	63	72	47	204	12	10
COG0490	12	38	9	177	179	140	83	265	493	101	324	49	337	163	737	525	1	13	11	3	12	339	205	306	187	289
COG1401	12	5	0	6	9	10	2	12	32	23	71	31	91	23	452	158	8	6	3	3	35	343	145	183	118	159
COG4487	12	24	7	0	1	1	0	0	1	0	4	0	9	2	4	2	2	3	6	3	11	8	1	32	2	3
COG2818	12	11	3	0	2	0	5	5	23	0	12	388	0	0	0	8	4	15	16	6	42	67	42	59	0	0
COG4251	12	25	2	358	381	310	135	542	1023	60	20	55	194	34	504	302	2	9	10	4	25	421	331	67	90	81
COG0688	12	18	5	57	49	79	46	88	202	30	261	304	71	34	193	202	0	19	28	10	51	80	89	201	22	68
COG1825	12	29	13	2	0	1	0	3	16	0	39	152	14	18	11	49	50	16	47	24	40	68	59	193	11	10
COG0378	12	20	10	34	28	41	14	69	65	4	15	48	55	21	158	73	1	13	19	9	37	14	23	83	26	44
COG2250	12	15	3	0	0	0	0	0	1	0	0	10	3	10	6	1	4	6	4	0	2	12	3	14	10	9
COG1313	12	25	5	0	0	0	0	2	0	0	0	3	0	0	0	0	9	8	0	0	1	21	19	0	0	0
COG3534	12	9	3	0	0	0	0	5	5	2	11	14	3	9	24	9	3	6	7	4	1	108	75	23	1	4
COG2929	12	24	2	0	1	1	6	5	7	0	1	98	6	18	2	6	3	23	6	4	30	12	13	21	0	0
COG0391	12	21	11	97	60	85	38	124	223	38	323	255	141	22	489	196	36	24	24	3	4	54	78	99	54	176
COG1793	12	36	34	179	227	171	97	333	615	49	675	322	223	35	1359	517	70	33	63	26	66	417	221	499	291	613
COG4625	12	20	18	4	9	3	4	11	36	1	16	26	10	9	142	26	3	18	46	16	7	31	14	106	10	13
COG1989	12	37	20	206	249	191	85	337	695	74	201	241	225	25	701	431	44	28	23	9	39	104	102	168	116	173
COG0350	12	18	2	51	65	57	34	104	239	31	34	178	96	13	256	158	5	10	17	17	25	122	90	84	41	88
COG1159	12	30	8	3	1	2	6	7	28	0	50	361	18	27	15	54	4	11	79	28	44	89	59	180	17	6
COG1575	12	13	3	149	158	159	95	286	592	58	338	292	252	69	807	241	5	16	21	18	25	204	169	192	154	293
COG0724	12	22	15	2	2	0	0	3	4	0	19	208	0	4	0	18	19	13	19	2	2	31	23	37	0	0
COG0340	12	26	7	65	49	73	25	124	189	24	261	309	142	27	305	187	7	18	39	21	64	86	59	214	104	138
COG1257	12	13	6	114	75	112	59	195	351	44	474	72	225	69	545	291	27	32	12	10	79	109	94	186	102	195
COG0777	12	20	15	1	4	1	2	3	20	0	43	307	11	25	16	58	3	36	62	26	40	102	48	157	9	17
COG1008	12	12	7	125	151	142	70	225	539	76	596	106	276	71	654	597	11	78	121	32	71	488	277	531	156	257
COG3723	12	35	31	20	51	15	1	0	150	0	1	12	0	0	12	10	50	16	3	11	30	13	10	4	13	0
COG0094	12	25	20	47	28	50	33	97	189	31	264	214	111	21	293	236	55	26	45	28	20	218	89	300	76	116
COG3643	12	8	0	15	0	0	0	1	1	0	0	5	0	0	0	0	0	5	0	0	1	5	6	1	0	0
COG2723	12	13	11	1	3	0	0	2	11	0	27	476	0	0	7	3	17	4	19	8	2	8	16	86	2	1
COG2264	12	24	4	1	1	3	3	4	17	0	38	375	8	16	18	39	0	10	41	17	64	78	41	81	4	6
COG2223	12	24	5	214	221	260	109	382	755	96	130	404	295	69	792	474	1	61	60	22	128	321	341	259	222	307
COG2033	12	20	4	0	0	0	0	0	1	0	0	3	0	0	1	0	13	8	1	0	5	0	1	1	0	0
COG0720	12	33	21	111	128	124	48	217	457	34	248	241	128	42	233	258	18	20	59	32	44	186	110	241	82	129
COG2856	12	20	5	18	29	31	17	30	114	5	14	56	15	9	42	18	3	21	6	7	67	120	84	46	20	10
COG3293	12	8	3	5	7	2	16	40	97	2	18	226	155	88	350	21	16	43	13	3	110	112	83	166	52	129
COG0597	12	25	5	3	3	0	2	5	10	0	27	174	11	14	13	33	1	7	46	34	27	87	44	136	4	6
COG0864	12	18	2	193	212	186	82	267	648	123	192	17	399	61	931	740	16	17	1	1	5	667	393	408	447	465
COG1009	12	47	24	373	338	321	182	611	1400	216	978	583	717	230	1515	1448	48	157	134	42	351	898	568	1162	364	698
COG1521	12	24	4	0	2	2	1	8	17	0	51	52	18	14	17	40	4	14	48	19	53	97	57	90	2	3
COG1045	12	22	16	101	108	102	52	179	313	41	379	331	131	14	323	285	5	8	45	20	39	122	89	213	89	189
COG0260	12	24	11	1	1	5	7	10	41	1	42	887	1	16	1	14	9	39	108	30	95	31	59	60	0	0
COG1372	12	50	45	413	520	326	195	672	1516	224	688	75	1216	274	4358	1670	101	48	12	12	125	951	471	1381	1264	2138
COG1301	12	16	3	8	18	26	23	60	165	0	25	444	29	23	88	24	20	35	32	17	26	185	99	128	26	20
COG1271	12	5	8	66	56	54	27	90	218	66	71	922	51	23	14	491	3	29	14	11	40	205	164	351	48	11
COG0759	12	19	3	1	0	1	2	3	13	0	20	235	8	7	9	15	13	9	23	12	18	63	27	50	6	5
COG3221	12	11	0	76	85	69	31	108	220	89	99	81	267	31	747	635	12	16	61	25	75	93	70	635	263	340
COG1488	12	45	27	112	138	111	60	246	374	34	626	469	271	53	789	380	18	3	24	18	102	285	200	397	172	305
COG2512	12	15	8	500	497	556	189	644	1257	180	484	8	566	172	2099	897	52	45	5	9	3	1132	626	289	324	532
COG2936	12	12	0	15	14	17	49	86	237	1	115	159	76	30	264	119	4	9	32	6	44	287	242	241	158	232
COG2720	12	6	19	0	0	0	0	0	5	0	0	7	0	0	2	0	17	3	2	0	1	2	9	1	0	0
COG1817	12	4	4	106	104	103	51	188	358	28	44	7	9	2	9	27	5	7	1	1	3	118	65	20	35	12
COG1875	12	22	11	0	6	1	1	6	35	0	76	480	2	1	2	60	8	33	64	23	59	107	25	242	0	0
COG0048	12	23	19	59	40	37	29	102	163	24	212	223	118	29	280	228	30	16	38	21	25	193	76	267	71	146
COG1663	12	31	4	0	1	1	2	7	15	0	49	241	0	1	6	29	2	15	30	17	33	28	35	82	1	4
COG1040	12	42	27	106	109	118	32	105	303	8	56	283	34	18	97	58	18	22	25	11	102	108	64	106	6	11
COG2928	11	8	4	52	71	63	36	125	318	50	209	53	135	36	463	302	5	11	20	7	6	345	154	197	115	203
COG2870	11	29	8	0	0	0	2	3	1	0	4	8	0	2	8	0	8	14	9	2	1	14	15	12	7	5
COG0043	11	16	1	33	7	8	6	25	66	3	32	425	12	13	7	23	28	45	49	13	53	154	183	66	10	1
COG2115	11	13	4	1	2	1	1	3	7	0	7	34	7	1	2	2	0	0	23	6	5	63	43	29	0	2
COG0007	11	16	5	50	56	53	28	85	183	31	225	481	112	15	275	298	8	27	22	8	37	86	72	108	49	100
COG1282	11	13	5	3	2	1	2	15	46	5	93	453	67	40	87	106	0	46	103	58	78	185	114	223	10	12
COG4663	11	25	5	1	3	0	4	20	48	0	72	188	24	22	21	98	2	16	73	51	196	36	40	365	13	7
COG2738	11	6	3	0	0	0	1	0	3	0	6	23	0	1	2	18	0	0	13	6	7	22	13	51	5	5
COG1115	11	15	5	1	7	2	4	14	45	2	47	2079	28	34	29	37	4	66	115	35	85	287	162	141	18	13
COG2270	11	23	5	1	1	2	7	9	35	0	64	105	4	6	69	50	2	29	27	12	30	125	89	216	16	7
COG0695	11	26	26	177	191	194	89	252	627	80	274	490	244	28	599	374	19	12	93	35	53	247	154	338	110	234
COG2376	11	14	1	142	150	116	52	198	342	62	403	125	173	13	540	363	2	3	7	9	13	34	17	79	79	210
COG0309	11	37	5	169	140	158	65	262	433	48	11	50	157	28	176	208	18	16	2	1	10	104	81	91	4	19
COG0742	11	24	21	7	2	1	1	19	31	1	68	449	14	12	18	40	14	30	48	15	58	139	83	128	16	8
COG0428	11	23	15	107	164	150	50	254	589	106	255	125	304	119	1005	680	24	52	31	27	76	1313	705	432	138	330
COG0824	11	24	6	65	54	52	35	94	247	24	196	423	76	33	136	127	4	28	77	15	126	216	141	165	38	38
COG0599	11	10	0	10	5	5	6	10	40	15	24	151	24	14	16	101	4	5	15	12	17	193	97	101	7	8
COG2348	11	12	16	9	8	6	4	5	39	1	3	26	3	1	6	4	19	3	2	1	6	44	19	8	6	2
COG1850	11	32	16	30	19	23	11	60	87	4	12	46	5	8	17	8	74	14	73	24	1	123	67	12	0	1
COG2128	11	14	2	50	30	27	34	89	196	29	31	114	116	107	221	205	1	29	33	17	55	375	286	138	50	35
COG2345	11	8	1	292	246	250	77	304	615	52	3	231	164	54	334	321	0	5	11	2	2	288	119	94	93	95
COG1362	11	19	4	0	0	0	2	8	21	0	1	21	0	0	0	2	6	10	29	19	41	9	6	1	0	0
COG1092	11	17	5	4	1	2	1	7	40	0	6	375	1	2	3	12	0	10	15	12	52	28	37	7	2	0
COG2333	11	32	9	13	22	12	8	56	108	50	5	38	184	42	561	295	11	7	2	0	15	314	132	111	102	101
COG1211	11	34	9	0	4	2	1	2	21	0	26	187	12	13	9	14	3	14	30	9	29	46	27	30	2	3
COG1589	11	13	3	0	2	3	3	4	12	0	28	206	19	20	12	28	1	11	24	11	42	37	32	95	3	4
COG1734	11	19	5	8	29	23	4	6	45	0	63	397	8	13	5	85	10	15	31	23	78	140	62	203	5	6
COG0004	11	27	9	124	111	111	35	184	359	58	648	555	213	79	617	410	51	168	156	96	98	269	194	560	129	241
COG1762	11	33	6	49	61	59	22	70	142	2	14	375	8	14	11	30	3	7	19	7	39	81	34	78	2	3
COG4113	11	9	1	0	0	1	4	0	16	1	7	17	20	35	43	17	10	9	5	2	13	76	46	56	21	33
COG3206	11	23	4	35	67	45	6	8	116	0	24	226	26	86	46	56	2	15	10	6	74	122	69	103	21	28
COG2331	11	31	15	0	1	2	0	3	14	0	16	25	11	12	3	23	7	10	12	4	1	16	25	70	5	2
COG1297	11	5	4	0	0	0	1	0	2	0	0	27	0	0	9	4	1	28	2	0	0	103	47	10	2	4
COG0631	11	22	8	29	29	18	7	39	48	8	10	73	57	44	173	60	2	10	13	2	43	71	58	81	31	38
COG3866	11	15	6	7	18	10	0	3	15	3	2	15	4	0	10	1	1	2	1	2	0	32	50	4	1	2
COG3170	11	14	7	86	90	71	38	123	295	63	142	495	67	15	113	335	7	6	39	16	218	87	51	84	15	21
COG0262	11	12	11	172	176	121	51	198	415	53	391	257	163	35	452	306	7	13	35	20	26	223	145	293	128	206
COG1100	11	13	7	112	113	106	47	164	337	67	217	40	162	28	446	388	14	26	27	12	36	279	134	237	132	191
COG3225	11	20	7	2	2	3	3	3	15	0	18	63	40	19	31	20	3	24	10	3	19	51	66	107	32	22
COG2877	11	18	6	2	2	1	0	8	37	1	55	272	5	3	28	64	2	17	63	40	49	29	29	115	5	2
COG0505	11	13	15	106	94	99	53	189	346	36	584	402	188	53	566	401	21	40	98	36	66	268	162	387	131	227
COG4637	11	11	4	0	1	2	1	2	9	11	6	60	15	89	39	15	2	8	15	1	13	108	65	81	44	23
COG2820	11	18	4	135	150	115	57	252	447	78	230	172	284	59	825	463	4	21	6	6	11	158	154	261	201	375
COG1757	11	11	4	77	63	88	69	260	577	46	32	1268	121	105	166	282	4	20	54	24	27	412	269	209	36	35
COG2313	11	7	3	0	0	0	0	1	3	0	14	16	0	1	0	0	2	5	7	6	6	2	7	0	0	0
COG0479	11	25	5	66	60	82	29	144	314	46	367	486	165	41	243	411	21	60	74	38	97	288	243	423	116	162
COG4284	11	9	1	0	0	0	0	1	4	0	1	13	0	2	0	0	1	1	9	1	2	4	15	14	0	0
COG5405	11	17	4	0	4	1	1	5	22	0	40	253	20	18	5	24	5	10	25	13	25	57	34	75	11	9
COG1840	11	37	3	436	392	271	165	333	721	109	373	522	280	77	807	617	3	9	53	25	75	257	181	430	155	350
COG0645	11	16	9	5	7	2	9	12	30	18	4	78	64	43	110	107	1	6	11	6	66	143	72	52	5	22
COG0307	11	20	5	83	79	77	37	110	262	48	340	542	132	34	406	232	6	10	45	24	58	150	95	199	94	158
COG1122	11	26	6	132	117	129	64	174	323	90	645	74	353	47	909	541	12	15	27	4	19	81	84	339	337	586
COG3356	11	24	4	31	22	24	38	122	225	65	730	4	151	42	755	379	7	13	0	1	1	186	139	238	129	326
arCOG12022	11	0	0	0	0	0	0	0	0	0	0	0	0	0	0	0	0	0	0	0	0	0	0	0	0	0
COG4773	11	8	5	10	6	8	9	13	44	0	72	1030	45	69	11	84	4	23	52	32	22	137	112	287	37	19
COG0729	11	15	4	2	4	5	9	14	49	0	38	533	55	68	35	88	3	11	37	11	73	183	83	150	15	16
COG0581	11	15	6	280	213	234	125	431	774	122	500	843	238	72	714	690	9	51	79	28	85	307	200	563	117	184
COG0448	11	18	4	3	4	0	3	11	37	0	20	58	32	38	16	11	4	12	40	20	34	166	86	71	5	10
COG4864	11	16	2	0	0	0	0	2	3	0	3	17	1	1	7	1	1	21	8	1	9	20	12	31	4	5
COG1434	11	15	13	5	2	1	5	3	12	0	30	215	5	11	29	37	5	9	37	5	36	34	27	102	9	6
COG4657	11	20	3	1	0	0	0	0	3	0	0	145	0	0	1	2	4	4	15	3	35	4	3	1	0	0
COG1651	11	22	19	59	91	52	38	120	239	43	219	452	189	87	731	356	64	73	90	35	114	773	347	398	165	288
COG1242	11	16	4	0	0	0	0	0	3	0	0	248	0	0	0	0	2	2	0	0	10	2	0	1	0	0
COG2046	11	5	2	1	1	0	2	3	6	1	115	19	60	5	108	27	24	31	14	5	4	65	63	28	42	55
COG0364	11	33	14	0	5	2	0	6	25	2	60	530	39	41	51	68	2	5	44	14	84	45	51	338	8	27
COG0047	11	18	4	77	45	58	37	130	200	22	293	43	141	41	339	176	9	24	34	18	8	119	74	155	52	89
COG0185	11	20	20	32	33	31	18	59	121	22	184	140	70	26	221	150	32	18	35	16	19	127	46	146	56	99
COG1528	11	23	5	0	1	0	0	0	1	0	3	188	0	1	1	0	6	17	1	1	8	48	40	9	0	0
COG2861	11	14	4	1	1	0	0	3	1	0	4	30	0	2	0	4	0	14	2	4	31	4	6	1	0	0
COG0093	11	20	12	39	25	25	18	62	165	25	197	187	91	17	197	155	23	20	35	14	24	133	56	211	37	82
COG0622	11	16	3	176	152	173	103	265	576	52	269	33	222	57	626	362	8	10	6	6	27	362	167	207	110	232
COG1366	11	50	4	2	4	1	0	5	11	1	2	66	14	13	11	5	2	16	19	11	37	187	76	12	1	7
COG3656	11	24	12	1	0	0	0	0	26	0	2	4	0	0	0	0	4	0	0	1	2	4	2	3	0	0
COG0394	11	22	4	103	107	97	53	208	396	33	326	313	169	63	318	282	9	30	38	32	67	243	143	341	116	183
COG4123	10	15	4	69	57	68	33	76	134	17	36	237	24	6	90	94	1	3	17	6	22	38	25	102	2	10
COG0158	10	11	2	160	152	192	69	261	474	35	295	443	194	55	475	267	4	9	28	15	10	291	138	303	103	187
COG3333	10	9	4	76	77	71	36	120	243	9	455	216	53	10	211	108	2	10	104	41	34	134	172	179	41	26
COG2188	10	8	3	4	7	2	3	6	38	1	41	546	25	13	12	14	4	5	35	13	96	126	69	90	2	5
COG0412	10	12	3	8	6	3	6	24	36	0	23	106	22	16	21	54	0	13	45	15	59	152	128	107	7	28
COG1210	10	13	21	38	14	15	17	18	59	7	61	387	25	5	161	99	51	17	67	19	49	113	78	187	31	49
COG2231	10	7	5	0	0	0	0	0	5	0	2	7	0	2	2	26	13	2	0	0	1	2	5	21	3	0
COG1015	10	13	4	1	0	1	0	0	13	0	10	399	17	24	12	2	0	4	4	4	17	111	48	17	0	3
COG3417	10	11	3	2	2	0	0	1	2	0	0	74	0	0	3	2	0	0	2	0	17	60	24	16	4	4
COG0626	10	13	5	38	31	30	51	139	384	16	145	924	112	87	235	213	3	61	139	56	103	607	406	422	24	47
COG3591	10	14	9	42	27	31	7	30	67	0	20	107	46	55	95	38	3	8	9	6	16	92	76	96	24	20
COG0127	10	31	12	82	55	59	39	103	200	27	313	275	112	28	355	170	8	21	51	15	31	128	69	195	58	117
COG1656	10	11	0	71	63	62	21	100	199	35	64	16	178	24	485	210	6	13	0	0	3	187	90	98	143	207
COG2838	10	12	10	70	57	50	45	105	259	8	216	81	123	18	247	125	1	15	24	0	119	135	117	150	86	131
COG3579	10	8	0	0	0	0	0	1	0	0	8	7	1	0	3	10	3	16	5	2	4	8	6	25	6	6
COG0256	10	16	14	45	48	48	15	70	166	29	235	134	89	17	319	229	39	23	24	11	23	149	82	194	58	97
COG0098	10	36	12	56	42	56	25	96	220	20	352	219	125	38	325	285	33	22	40	16	38	171	127	244	72	98
COG2129	10	22	3	11	10	11	14	33	84	6	19	23	25	29	78	42	6	9	1	3	62	184	71	69	13	35
COG1075	10	15	8	59	38	40	26	83	164	3	21	267	34	45	43	49	5	21	31	9	129	176	96	63	3	8
COG2710	10	49	33	5	5	2	0	33	45	5	55	147	0	9	1	2	0	1	166	45	51	35	12	55	0	0
COG1469	10	29	5	96	92	96	64	168	341	43	411	64	186	39	505	318	9	3	20	6	16	180	86	196	98	172
COG2222	10	24	7	0	2	0	1	0	2	0	2	63	24	3	9	7	17	20	5	1	6	58	27	17	11	14
COG1251	10	22	5	4	0	2	6	18	35	0	5	59	1	0	2	11	12	20	5	4	89	19	15	14	0	0
COG1150	10	34	2	0	0	0	2	2	4	0	6	9	1	0	2	6	6	10	2	5	5	11	15	39	5	9
COG4953	10	9	2	2	1	1	0	3	5	0	5	40	3	0	5	8	1	2	4	0	37	13	30	25	0	0
COG1544	10	19	4	1	1	1	0	5	11	0	35	267	9	10	8	35	4	9	30	17	31	43	50	112	6	4
COG2317	10	4	2	164	145	129	117	289	598	87	25	426	315	80	930	437	3	18	22	7	23	337	178	247	173	339
arCOG03093	10	23	6	28	25	30	8	35	58	4	0	2	42	3	180	27	1	1	0	0	0	0	1	20	45	59
COG0095	10	26	8	121	140	137	49	191	442	66	24	427	128	53	266	305	5	18	10	5	12	142	129	168	24	33
COG0785	10	18	8	11	13	17	7	25	73	31	106	62	122	20	328	163	28	18	39	19	25	103	85	112	59	116
COG1979	10	24	7	0	0	0	0	0	2	0	1	351	0	0	0	0	1	1	0	0	36	4	0	4	0	0
COG2825	10	9	4	1	3	1	2	1	10	0	23	211	13	15	16	50	0	3	26	11	31	146	67	122	23	9
COG0663	10	29	6	60	45	60	29	90	160	9	64	266	54	30	79	85	5	18	44	13	75	206	155	107	18	20
COG2327	10	21	7	39	29	23	23	57	148	9	44	70	12	23	24	37	2	3	13	9	19	66	40	65	14	9
COG0393	10	17	3	23	13	7	9	26	47	4	5	20	30	9	105	5	8	16	5	1	4	79	33	47	13	19
COG1026	10	36	4	1	0	2	1	9	17	0	2	7	0	0	0	6	4	1	27	18	114	7	11	4	0	0
COG0822	10	26	15	61	83	55	28	92	247	27	174	158	123	17	311	200	43	23	19	8	12	110	70	164	90	114
COG0211	10	17	10	0	0	1	0	4	8	0	34	136	12	8	3	14	9	6	28	20	21	54	37	95	4	6
COG4118	10	9	0	0	1	1	0	3	14	1	25	39	8	16	1	49	0	6	9	2	23	15	16	84	4	4
COG0146	10	11	1	177	174	134	77	290	524	102	69	59	453	150	1654	486	8	35	46	11	11	408	312	265	234	371
COG2043	10	14	1	0	0	0	0	0	3	0	0	0	0	4	0	0	3	0	0	0	1	0	0	1	0	0
COG0186	10	12	8	24	43	25	19	46	124	14	145	106	67	29	160	108	10	13	12	12	23	127	62	146	26	58
COG4968	10	19	20	6	10	6	3	4	10	1	10	48	0	1	10	28	39	21	8	1	22	28	27	50	5	0
COG0780	10	9	3	9	18	17	3	10	54	4	4	285	9	6	10	43	3	10	17	17	39	16	25	55	5	8
COG1686	10	26	25	3	6	6	6	18	62	0	54	410	0	5	1	60	60	25	61	21	71	20	13	181	1	0
arCOG06939	10	3	4	0	0	0	0	0	2	0	4	10	8	6	7	4	2	4	1	0	1	60	16	27	10	5
COG4102	10	9	0	0	0	0	4	19	43	0	5	83	1	0	0	0	0	9	31	11	14	64	71	1	0	0
COG2041	10	12	2	227	168	194	126	423	955	76	51	75	256	75	687	328	2	13	80	31	40	236	282	179	53	56
COG2515	10	17	1	0	0	0	1	0	6	0	15	34	20	2	53	15	2	9	25	1	12	38	24	30	3	4
COG3744	10	9	2	0	1	1	1	2	15	0	21	36	0	15	0	12	0	10	15	6	45	22	22	95	7	2
COG3764	10	10	4	1	0	1	0	2	6	0	7	13	0	0	0	0	4	6	0	0	11	1	9	18	0	1
COG1811	10	11	1	0	0	0	0	0	2	0	0	4	0	1	0	0	0	0	0	0	11	0	1	0	0	0
COG1142	10	19	2	0	0	0	0	0	1	3	0	6	0	1	0	1	10	9	4	3	5	10	9	1	0	0
COG2852	10	19	6	1	7	0	0	3	12	0	4	24	0	0	0	4	7	10	0	1	4	60	35	11	4	1
COG1352	10	17	1	131	122	91	82	176	380	28	1	351	164	104	132	237	6	45	12	1	116	279	205	141	71	96
COG0825	10	26	6	0	3	3	3	6	19	0	47	402	20	34	25	60	4	37	74	29	58	97	60	158	15	7
COG2385	10	17	14	0	0	1	0	0	5	0	5	32	24	30	9	7	7	14	36	4	6	43	64	29	2	5
COG1064	10	12	4	317	310	262	124	426	880	144	451	132	406	112	1198	759	15	50	29	14	59	365	275	558	236	417
COG0682	10	35	18	4	0	0	0	8	42	0	47	290	14	26	18	55	8	22	64	21	58	153	109	173	7	16
COG5476	10	7	5	38	52	39	29	134	201	14	15	28	120	20	85	39	4	8	21	8	6	105	64	14	19	25
COG0289	10	27	13	82	79	73	52	108	237	13	212	300	144	32	364	186	15	13	68	22	44	101	104	191	61	124
COG1523	10	12	3	1	3	3	1	3	21	1	25	1210	71	126	67	24	1	40	29	18	62	309	183	265	22	42
COG0040	10	41	10	100	92	76	24	112	248	50	456	284	163	48	347	299	13	29	46	30	61	171	132	257	78	142
COG1239	10	35	10	145	171	135	55	236	334	19	24	85	197	54	346	123	1	2	82	27	23	198	117	192	188	276
COG1904	10	9	0	0	0	0	3	4	2	0	4	33	4	9	4	6	0	0	5	7	9	62	47	4	1	2
COG1428	10	11	4	0	7	0	0	1	16	0	36	46	23	19	21	14	0	15	16	13	17	126	70	115	20	9
COG2116	10	9	2	72	57	64	37	121	177	21	40	34	21	9	47	277	0	10	13	5	45	105	99	40	34	63
COG1562	10	12	4	174	190	190	113	328	678	138	816	83	324	103	1031	655	0	9	57	25	56	283	155	591	259	421
COG1641	10	20	1	110	125	138	72	188	406	51	344	11	150	33	637	256	7	19	9	1	2	45	69	159	129	219
COG2252	10	18	4	153	152	137	75	214	512	64	547	382	176	29	477	500	1	1	45	19	81	132	95	359	134	243
COG4115	10	4	2	12	0	1	6	2	22	0	10	171	0	0	0	43	0	11	10	0	33	8	11	91	3	2
COG0699	10	6	1	0	3	1	3	10	20	0	0	251	5	15	9	2	1	7	7	1	53	38	43	28	5	0
COG3228	10	7	0	0	0	0	0	1	4	0	5	40	9	23	7	10	0	0	0	0	38	70	29	9	0	3
COG4704	10	21	4	0	0	0	1	0	4	0	15	18	1	2	4	18	6	25	7	8	17	43	39	43	5	10
COG0244	10	30	22	78	76	83	45	141	281	37	367	260	167	34	519	383	36	40	46	44	50	214	136	268	98	189
COG4581	9	26	13	5	3	2	0	13	25	0	52	81	2	4	1	4	4	10	109	44	16	17	37	142	6	0
COG1561	9	25	10	1	3	1	3	9	13	1	11	326	16	23	24	13	3	8	23	12	39	97	69	65	4	8
COG1959	9	24	8	156	187	135	56	177	352	8	76	271	70	23	145	132	17	19	32	14	75	206	105	187	28	22
COG0738	9	9	3	6	11	16	1	14	33	8	12	277	6	25	14	36	2	6	39	28	17	114	89	51	7	4
COG1908	9	22	2	0	0	0	0	0	0	0	0	0	0	1	0	0	7	2	0	0	1	0	0	0	0	0
COG0099	9	27	14	46	63	56	29	80	181	39	251	234	112	18	313	266	31	26	43	28	29	178	90	283	65	110
COG3034	9	4	0	1	1	0	1	3	10	0	19	27	21	19	14	38	0	6	10	6	19	10	8	97	3	3
COG3012	9	23	2	0	0	2	2	5	19	0	7	474	2	2	2	23	1	5	7	3	43	45	19	61	3	0
COG4677	9	8	5	0	0	0	0	1	8	0	3	10	2	0	4	3	2	8	1	0	4	58	27	4	2	2
COG1259	9	12	12	52	52	44	32	85	150	26	178	25	102	17	333	151	9	15	13	3	5	137	74	172	63	94
COG1956	9	6	2	4	8	14	4	19	39	16	12	181	69	26	1795	80	0	3	11	9	14	124	94	108	173	154
COG1738	9	21	4	98	119	117	59	117	326	55	384	282	94	44	200	237	12	14	29	21	14	167	81	214	37	61
COG0796	9	21	13	0	3	1	1	2	21	0	14	270	0	0	6	17	5	22	14	8	33	54	50	85	10	4
COG1922	9	14	11	0	1	1	1	0	8	0	3	26	1	11	3	2	9	4	8	2	9	32	33	7	1	1
COG1368	9	6	2	2	3	1	1	7	13	1	66	172	60	34	72	88	6	14	2	3	22	45	20	184	11	18
COG1975	9	5	3	22	26	26	22	52	139	2	29	58	66	18	351	53	1	11	52	19	37	65	88	45	100	170
COG2177	9	15	15	0	0	3	0	5	20	0	50	317	23	11	13	41	31	18	16	12	48	83	46	158	11	5
COG0689	9	28	5	3	9	4	6	5	14	3	46	248	9	2	24	53	30	35	53	16	50	33	34	138	6	14
COG3747	9	11	3	2	7	2	0	0	28	0	1	9	0	0	9	0	4	29	4	3	11	2	13	11	16	5
COG1792	9	17	8	1	1	2	2	4	16	0	48	313	11	8	7	41	13	7	34	16	38	81	38	151	8	11
COG4895	9	7	0	2	0	0	2	1	6	0	0	0	0	0	0	0	2	0	0	0	2	11	9	0	0	0
COG0135	9	16	3	74	51	60	29	98	179	20	257	43	99	38	301	137	2	8	28	14	25	93	51	152	52	82
COG0512	9	20	6	102	121	76	50	182	384	31	496	419	193	39	605	304	11	24	48	16	27	209	109	321	117	194
COG1119	9	16	6	3	0	1	1	1	8	0	9	61	1	0	2	1	6	6	20	10	12	17	32	63	0	0
COG1183	9	19	3	77	55	48	20	117	213	19	160	71	174	47	367	193	6	18	23	16	36	164	112	236	123	218
COG0687	9	15	2	52	25	40	42	117	446	110	465	651	211	45	979	557	11	19	58	11	96	161	101	513	262	380
COG3104	9	9	2	2	5	0	0	2	19	0	32	405	32	42	21	43	2	6	36	20	18	166	86	142	8	14
COG3613	9	10	3	2	1	0	2	2	18	1	0	8	9	2	68	5	8	4	2	0	9	32	13	3	3	9
COG0573	9	20	6	165	195	200	88	329	578	69	443	426	173	52	540	557	17	34	69	22	68	346	158	559	149	149
COG2014	9	30	1	0	0	0	0	0	0	0	0	1	1	1	0	3	5	2	0	0	0	1	5	0	0	0
COG3425	9	6	5	154	168	155	87	217	490	94	598	17	207	33	744	422	30	26	0	1	0	196	115	232	140	254
COG3825	9	10	1	2	1	0	2	7	18	0	7	29	1	0	1	5	1	7	18	11	49	9	27	25	0	0
COG1763	9	5	2	40	49	51	18	56	92	1	1	34	54	21	195	30	5	10	13	4	5	15	10	77	63	138
COG0588	9	33	12	1	1	2	1	2	3	1	33	12	0	1	1	36	3	13	8	9	3	6	6	118	0	0
COG2119	9	11	2	23	14	16	9	39	48	26	226	227	112	21	363	209	1	8	8	0	7	100	55	58	46	148
COG0061	9	36	11	145	95	153	68	256	468	50	423	327	273	56	802	302	10	35	68	29	47	186	183	340	126	344
COG0519	9	16	2	63	80	85	47	131	277	43	440	1	134	24	494	259	31	15	4	5	0	88	61	106	78	185
COG1038	9	15	5	1	0	2	5	4	33	0	41	60	1	1	25	39	1	5	47	19	69	28	73	292	17	12
COG0254	9	18	17	5	2	3	1	2	4	0	18	223	7	8	8	26	7	8	29	14	17	36	20	129	6	4
COG0733	9	19	5	136	137	116	53	200	366	59	11	1173	155	96	185	362	16	26	68	33	119	484	320	220	68	53
COG2884	9	19	14	0	3	0	1	5	17	0	48	220	13	16	18	37	54	19	37	15	32	68	46	138	21	15
COG0727	9	30	10	74	70	92	38	133	261	62	196	106	152	21	561	326	16	20	3	1	45	138	111	149	78	145
COG4099	9	8	0	1	2	1	0	0	3	3	1	19	0	0	5	2	1	1	2	2	4	59	22	2	3	1
COG0232	9	19	13	2	0	0	1	9	24	1	88	412	27	10	50	102	8	11	57	37	25	78	82	257	28	17
COG0010	9	28	10	289	259	240	121	387	819	89	345	349	250	59	814	643	11	43	54	30	56	313	241	286	83	162
COG1389	9	14	5	191	277	206	140	470	929	139	710	8	380	41	754	699	29	19	0	0	3	371	178	356	169	320
COG1837	9	16	12	0	1	0	0	0	1	0	5	6	0	0	1	0	41	9	1	5	4	5	4	25	0	0
COG4861	9	23	5	0	0	0	0	1	2	0	1	23	2	9	1	2	1	3	0	0	3	41	18	6	3	2
COG3467	9	15	3	332	271	277	131	471	827	77	24	7	143	86	183	442	5	23	0	0	4	451	303	62	61	71
COG1564	9	11	1	0	0	0	0	1	2	0	11	31	4	3	8	6	0	9	11	1	11	65	26	10	1	0
COG5557	9	15	1	8	17	17	10	25	90	39	21	50	105	66	128	246	4	38	15	6	24	215	165	181	70	32
COG0746	9	15	4	45	48	51	36	90	162	15	220	43	109	14	263	89	0	10	43	5	22	50	59	68	55	110
COG3872	9	12	1	0	0	1	0	0	0	0	0	3	0	0	0	0	7	16	1	0	0	0	2	0	0	0
COG2065	9	15	2	2	0	0	2	6	6	0	34	25	19	47	25	28	0	12	16	9	17	112	47	126	17	9
COG0310	9	14	1	44	39	46	13	62	98	22	3	15	122	17	508	107	2	0	5	0	2	14	9	147	178	297
COG2344	9	12	0	1	1	0	0	0	6	0	2	8	0	0	0	1	0	1	0	0	10	1	8	0	0	0
COG3087	9	20	1	2	1	3	10	6	12	0	54	232	22	18	9	41	7	12	22	12	52	48	23	182	4	7
COG4783	9	22	6	3	4	4	5	18	40	0	76	481	2	12	7	61	3	15	39	12	108	99	71	110	4	9
COG4627	9	34	50	1	1	1	1	4	15	0	5	0	3	1	5	8	11	6	2	4	9	15	5	6	3	1
COG4907	9	8	8	0	0	0	0	0	3	0	3	11	0	0	0	1	3	3	0	0	1	31	31	16	0	0
COG0198	9	18	3	27	25	25	10	55	102	12	182	124	61	16	179	127	23	7	24	9	13	110	59	151	41	66
COG3608	9	13	4	352	327	329	184	648	1346	200	830	642	448	125	1404	973	6	20	8	10	75	1011	524	343	279	519
COG0712	9	15	3	0	1	1	2	2	8	0	41	180	14	19	9	41	4	9	36	8	29	58	33	123	9	5
COG2182	9	9	3	16	26	20	13	40	78	5	6	364	10	9	63	40	1	1	24	8	13	37	61	48	6	9
COG2064	9	16	6	409	455	352	152	682	1500	196	70	235	571	127	1428	952	55	6	5	8	7	1131	625	398	222	439
arCOG10954	9	12	12	242	347	188	78	268	423	70	222	4	82	24	1728	302	3	5	1	0	0	126	39	205	166	240
COG0694	9	21	9	137	138	141	55	226	401	49	171	42	192	34	496	326	3	15	26	21	30	172	138	170	98	171
COG0521	9	10	1	55	66	65	31	82	160	23	182	32	94	35	216	140	5	6	18	10	35	81	75	151	64	71
COG0693	9	14	7	161	150	148	84	246	498	74	128	468	208	64	380	381	25	12	14	5	72	289	185	189	63	146
arCOG03315	9	10	6	0	0	0	0	0	0	0	0	1	0	0	0	0	4	2	0	0	1	2	0	0	0	0
COG2001	9	18	20	1	3	3	2	7	12	0	28	148	12	15	11	31	38	23	24	14	27	87	35	131	3	6
COG0801	9	18	8	0	2	0	1	4	18	1	66	304	15	15	15	40	3	16	31	16	51	58	45	130	1	1
COG4770	9	17	9	177	167	141	94	322	661	101	566	135	309	80	573	495	8	25	100	33	165	259	197	433	161	246
COG1858	9	4	0	1	3	0	2	7	17	3	49	118	12	3	5	94	1	35	50	13	46	132	102	210	6	6
COG1243	9	27	25	191	205	136	73	281	577	81	577	0	293	45	800	525	116	37	6	13	5	318	116	303	202	363
COG2361	9	15	0	3	0	1	0	2	9	2	5	31	30	51	123	54	6	5	1	0	14	105	44	134	24	36
COG1906	9	15	1	0	0	0	0	0	0	0	0	1	0	0	0	0	4	0	0	0	0	0	0	0	0	0
COG0440	9	13	5	53	48	58	34	108	212	33	241	191	126	27	330	216	8	27	32	25	37	84	74	254	50	109
COG0355	8	13	3	2	1	2	2	7	12	3	38	180	9	10	10	37	6	10	24	9	42	59	36	93	2	5
COG1639	8	9	2	1	3	0	1	4	17	0	4	316	66	38	32	49	0	45	18	2	234	29	23	40	4	10
COG1085	8	27	8	0	1	0	0	1	3	0	9	172	20	28	18	11	44	12	7	5	16	96	41	49	7	16
COG3199	8	8	3	128	102	99	62	155	344	41	298	8	167	23	499	253	5	1	0	0	1	59	61	109	85	127
COG1512	8	13	8	1	2	0	1	4	8	0	8	77	13	14	7	10	2	0	14	5	8	55	30	30	1	2
COG1847	8	16	10	0	2	1	1	2	3	0	6	13	0	5	1	0	28	2	8	5	11	5	11	13	0	0
COG0717	8	31	16	510	857	646	120	466	1151	130	443	240	366	99	1011	975	56	14	87	35	35	553	275	506	221	405
COG1007	8	16	7	122	138	96	62	232	467	64	547	117	268	76	584	537	8	88	66	21	55	420	206	573	126	233
COG2269	8	10	1	2	1	1	4	3	11	0	35	371	0	0	1	31	0	10	16	4	36	1	8	59	0	0
arCOG04986	8	14	2	0	0	0	0	0	2	0	0	1	0	0	0	0	9	4	0	0	0	0	0	0	0	0
arCOG03969	8	9	0	0	0	0	0	0	0	0	0	2	0	0	0	0	2	1	0	0	3	4	0	0	0	0
COG0461	8	25	10	81	64	64	25	142	278	23	247	234	121	34	290	173	13	19	63	22	24	102	98	214	54	144
COG0576	8	31	10	66	57	74	23	85	223	22	182	275	105	21	352	151	18	21	54	16	54	224	100	225	80	163
COG1466	8	36	15	1	5	2	3	12	19	0	72	376	22	23	15	62	15	7	63	24	71	79	53	134	7	18
COG0813	8	6	1	0	0	0	0	1	5	0	29	226	0	0	0	33	2	0	5	2	11	2	11	111	0	0
COG1298	8	3	2	2	1	0	1	5	18	1	8	603	35	26	26	18	1	45	74	30	67	44	25	34	8	13
COG5438	8	3	5	0	0	0	0	0	2	0	2	5	0	0	0	1	4	0	0	0	3	7	13	0	0	0
arCOG03572	8	7	0	0	0	0	0	0	0	0	0	0	0	0	0	0	1	0	0	0	0	0	0	0	1	0
COG2864	8	9	4	1	1	2	0	3	8	0	26	32	0	9	0	7	2	42	17	1	13	39	37	40	0	0
COG3681	8	7	2	0	1	0	0	0	0	0	0	2	0	0	0	1	2	3	0	0	1	0	0	1	0	0
COG1964	8	2	0	2	0	0	0	1	0	6	1	0	136	30	571	44	41	46	4	3	0	36	22	60	86	271
COG1461	8	17	5	2	12	21	1	0	24	0	3	87	1	0	0	7	4	2	1	1	22	0	21	13	0	0
COG0781	8	26	13	0	1	1	4	3	9	0	42	165	14	21	14	31	24	18	34	12	25	53	44	116	13	9
COG3740	8	58	28	12	24	22	4	3	83	1	5	25	7	1	4	3	33	26	30	29	69	43	54	37	2	1
COG4564	8	19	1	0	0	1	0	0	1	0	4	33	0	0	0	0	1	2	0	0	0	6	7	6	0	0
COG3204	8	4	1	0	0	0	0	3	1	0	1	6	1	1	0	0	0	1	0	1	3	5	10	1	2	0
COG3303	8	9	1	0	0	0	0	1	3	0	0	21	0	3	1	1	2	45	2	2	4	8	31	0	0	0
COG4373	8	39	27	20	33	19	8	9	69	0	3	43	3	0	24	28	7	23	21	25	6	10	6	18	4	3
arCOG05218	8	9	0	191	120	181	111	355	757	41	71	42	139	37	349	211	2	2	2	0	32	255	115	125	113	108
COG0349	8	24	7	1	2	2	3	6	20	2	34	356	2	5	0	4	1	13	77	26	50	21	44	84	0	0
COG4912	8	8	7	0	0	0	0	0	4	0	3	20	1	0	0	0	2	11	9	0	10	15	19	0	0	0
COG3311	8	12	10	13	8	5	1	9	51	0	9	198	3	3	8	21	2	20	17	8	82	110	51	82	3	6
COG1102	8	10	2	107	109	109	62	162	388	49	511	5	177	28	480	248	16	12	0	1	3	107	59	158	115	264
COG1814	8	9	8	4	2	3	0	8	32	34	41	19	2	15	21	127	17	5	14	2	18	148	69	117	4	23
COG1868	8	2	2	14	9	8	5	12	30	2	3	321	20	20	15	12	1	15	22	8	25	40	16	16	14	9
COG0816	8	26	4	1	3	1	1	2	10	1	24	133	5	8	5	23	2	12	29	12	34	38	44	62	4	6
COG1252	8	15	5	222	193	216	152	337	725	80	504	432	416	153	1113	404	10	11	48	10	76	281	227	448	201	388
COG1751	8	5	0	0	0	0	0	0	0	0	0	0	0	0	0	0	1	0	0	0	1	0	0	0	0	0
COG2909	8	7	1	3	2	1	5	5	28	0	1	825	1	15	7	4	1	7	7	1	137	26	45	15	3	0
COG1801	8	18	3	0	1	1	0	5	8	0	5	242	26	32	16	9	28	1	1	1	6	206	85	65	5	10
COG1076	8	8	0	4	0	0	1	1	24	0	43	352	0	2	0	54	2	16	18	5	60	17	13	112	0	4
COG5525	8	77	49	20	49	33	4	2	95	0	28	71	0	1	3	17	41	79	64	61	64	10	20	73	0	0
COG3634	8	12	8	0	4	1	1	1	12	2	2	13	0	1	8	7	8	1	1	0	68	19	8	54	4	10
COG0650	8	17	7	0	0	0	0	1	0	0	0	1	0	0	1	0	9	9	0	0	7	0	0	0	0	0
COG0051	8	24	20	77	85	76	31	115	290	60	296	200	158	43	404	263	33	21	49	17	22	219	117	229	97	155
COG0246	8	2	6	0	2	2	0	3	6	0	16	121	0	0	0	6	0	0	19	11	8	12	19	39	0	0
COG1284	8	14	0	0	0	0	0	1	3	0	2	377	0	0	0	1	0	1	1	1	18	6	8	3	0	0
COG4577	8	14	3	0	1	0	0	0	1	0	1	20	0	2	1	0	0	10	42	11	2	1	8	3	0	0
COG1784	8	11	2	75	86	70	44	135	231	37	394	5	164	15	395	207	5	1	1	0	11	56	54	83	71	168
COG2721	8	14	3	3	6	4	5	20	26	1	87	46	58	6	90	55	2	3	51	15	8	38	48	54	29	66
COG3147	8	3	2	3	1	0	0	2	3	0	22	141	1	2	0	15	2	5	7	2	21	11	9	38	0	0
COG0669	8	23	4	2	2	1	0	6	15	1	45	217	11	13	10	44	5	14	43	20	39	79	31	150	8	6
COG1465	8	5	0	132	102	109	75	203	392	55	438	2	216	27	577	276	9	13	0	0	0	114	94	143	103	213
COG2214	8	10	9	97	92	100	45	155	295	28	185	423	117	26	435	202	9	22	37	16	79	93	117	132	94	184
COG5653	8	5	2	51	61	48	22	73	125	8	1	27	2	0	4	6	0	1	1	0	19	35	56	1	3	1
COG3463	8	11	2	0	0	1	0	0	0	3	0	3	0	1	8	1	0	1	9	0	0	0	4	1	0	0
COG4176	8	23	5	0	1	3	2	5	35	1	93	592	19	17	15	118	8	12	68	21	137	25	14	314	8	5
COG1060	8	4	2	235	194	180	127	364	691	121	938	28	383	62	1289	636	32	75	9	6	8	247	179	340	219	412
COG4302	8	8	1	1	6	4	2	4	17	0	0	7	0	0	0	2	0	1	0	1	10	0	0	0	0	0
COG1429	8	53	33	284	301	297	154	420	692	36	36	138	351	41	525	255	5	14	198	42	102	167	125	162	182	489
COG0398	8	17	2	50	57	53	35	105	239	39	53	768	145	40	521	227	0	17	28	13	124	186	161	262	136	239
COG2390	8	4	3	0	0	0	1	1	1	0	27	362	0	1	0	35	0	8	11	7	41	15	14	52	0	0
COG1245	8	6	1	217	203	189	115	317	627	95	736	1	297	53	1032	634	42	36	0	0	1	364	191	359	225	368
COG3264	8	23	10	47	77	69	26	128	218	64	97	140	58	22	147	309	27	39	54	15	51	309	174	97	31	48
COG0611	8	28	10	96	75	108	40	193	264	46	345	350	153	52	485	232	11	4	42	14	38	151	93	244	85	170
COG1474	8	29	7	3379	3824	2831	1380	4826	10409	1174	1937	25	2027	323	7146	4968	60	37	3	4	8	3732	1769	1865	1656	2172
COG0199	8	7	9	16	16	14	7	37	55	6	102	135	32	6	73	95	28	12	22	9	25	63	19	146	28	42
COG2336	8	2	2	1	0	0	1	2	5	0	10	26	5	4	0	10	2	3	13	0	17	17	9	70	0	3
COG0113	8	20	2	84	93	105	48	182	364	37	406	427	173	47	367	396	8	37	78	29	61	189	160	323	83	156
COG2849	8	12	5	1	1	0	0	1	6	0	22	33	5	1	52	18	7	18	13	8	12	43	63	104	21	3
COG3468	8	10	2	0	1	0	0	1	3	1	7	29	0	2	6	3	3	6	23	12	14	17	37	46	1	2
COG3693	8	4	1	1	3	1	2	8	20	3	6	210	13	3	31	7	5	23	8	2	6	107	61	26	5	4
COG3440	8	22	10	236	321	236	93	368	917	65	142	47	166	28	980	248	9	8	9	1	35	282	173	228	173	205
COG1820	8	29	3	0	1	0	0	1	2	1	7	324	0	1	22	2	2	0	27	2	11	8	14	11	0	1
COG0035	8	13	4	69	73	41	34	112	212	25	19	188	131	37	409	242	6	8	26	4	46	165	64	170	91	142
COG0786	8	13	1	0	4	3	2	3	8	0	0	333	0	2	0	0	1	8	12	3	29	11	19	0	0	0
COG3714	8	6	0	0	0	0	0	0	1	0	1	154	0	0	0	0	0	1	0	2	2	2	9	0	0	0
COG4976	8	9	2	1	1	2	0	3	6	0	7	18	3	3	10	7	3	7	11	3	7	14	11	16	0	2
COG2461	8	5	1	0	0	0	0	0	1	0	2	2	1	0	0	0	5	3	0	0	13	9	12	1	0	0
COG2771	8	14	5	0	2	1	3	5	16	1	21	206	1	5	3	17	5	21	6	1	152	98	65	74	0	0
COG3752	8	1	0	1	0	2	1	1	5	0	8	23	0	0	0	1	1	0	25	3	13	8	11	1	0	0
COG1344	8	16	2	2	9	0	0	5	22	0	6	1115	56	51	51	26	3	106	80	26	117	112	34	77	8	25
COG4464	8	7	1	0	0	0	1	0	1	0	3	4	1	0	2	6	1	1	1	0	5	7	24	20	3	0
COG1619	8	14	12	12	13	10	11	38	64	16	20	210	94	26	627	73	13	23	25	4	2	171	72	96	57	136
COG0357	8	14	7	3	1	3	0	5	17	0	70	241	18	15	15	32	6	8	42	19	22	65	31	136	3	2
COG4109	8	6	0	0	0	0	0	1	0	1	0	3	0	0	0	0	0	0	0	0	0	1	0	0	0	0
COG1577	7	5	4	111	67	87	48	157	290	33	395	29	163	21	491	206	14	7	6	8	19	61	100	129	58	121
COG5036	7	1	1	0	0	0	0	0	0	0	2	1	0	0	0	0	6	3	0	1	1	2	1	0	0	0
COG0509	7	27	4	43	47	48	23	73	154	23	26	321	46	15	87	147	4	17	32	12	35	118	92	164	22	18
COG0375	7	13	3	3	0	0	2	1	9	1	2	9	1	3	6	2	6	2	0	0	2	4	5	9	1	5
COG2274	7	20	5	1	0	2	3	11	35	1	54	739	41	82	36	69	3	32	64	23	30	99	90	280	16	21
COG0255	7	10	5	19	13	17	8	30	86	15	156	56	21	6	119	67	8	4	16	8	9	27	22	76	21	35
COG0757	7	14	6	0	2	0	3	2	9	1	34	226	15	16	10	25	6	11	39	22	25	44	25	119	2	1
COG0817	7	44	12	4	8	6	1	3	29	0	49	199	10	7	13	23	24	32	29	21	64	80	43	134	8	9
COG2605	7	26	16	0	0	0	1	2	6	0	2	5	1	0	2	1	12	12	8	2	2	2	0	38	1	0
COG2844	7	13	3	0	3	3	11	23	49	0	110	773	0	3	0	126	4	28	111	46	98	33	51	299	0	1
COG0858	7	7	12	2	1	0	0	4	7	0	29	167	7	12	8	20	5	8	30	13	26	48	38	137	16	3
COG2391	7	9	5	69	67	66	54	192	395	41	357	287	114	23	210	396	6	8	70	35	117	171	148	297	26	22
COG1737	7	8	1	38	52	31	16	36	110	7	15	375	27	5	16	76	2	5	34	14	41	65	26	24	21	11
COG1996	7	0	0	25	11	18	15	37	56	11	76	5	42	7	104	33	2	5	0	0	1	23	22	28	19	33
COG1626	7	15	1	2	4	1	1	4	4	3	1	22	9	30	15	10	5	3	14	2	2	113	93	52	2	3
COG4386	7	5	3	1	10	6	2	0	12	0	1	1	1	1	9	3	0	5	2	0	3	4	9	17	10	9
COG3567	7	8	14	194	682	361	15	25	546	5	3	11	1	1	13	38	290	35	0	5	90	60	15	3	5	2
COG1121	7	18	4	82	94	76	36	143	273	44	402	504	130	29	134	345	8	33	36	17	78	56	85	239	29	28
COG1304	7	23	5	6	4	6	9	20	50	6	272	428	89	14	465	93	17	21	83	31	68	153	108	225	94	176
COG1714	7	10	1	20	16	9	13	34	76	13	31	141	44	18	49	104	2	6	10	6	25	104	69	110	13	19
COG2340	7	11	14	63	77	55	16	87	180	17	91	56	35	16	109	78	6	3	12	3	24	179	96	105	39	44
COG1321	7	22	2	122	117	123	66	214	480	58	366	42	247	52	745	399	18	26	17	6	9	845	467	271	139	254
COG1377	7	8	2	0	2	1	2	6	10	1	3	421	17	10	15	5	1	20	24	8	32	35	7	47	5	15
COG3510	7	12	8	0	0	0	0	1	1	0	16	6	3	1	1	1	1	1	4	3	0	7	1	19	1	2
COG2096	7	3	6	52	56	48	29	96	224	27	335	53	110	45	246	234	7	14	23	11	24	138	67	230	84	127
COG5428	7	14	3	0	0	0	0	1	1	1	0	18	4	16	2	0	0	6	2	0	2	13	8	14	3	3
COG1285	7	2	6	2	1	0	0	2	12	0	1	21	0	1	0	4	11	5	0	1	7	63	29	2	0	0
COG0835	7	11	4	53	69	66	21	76	170	32	4	427	92	36	47	154	6	31	5	2	65	112	40	32	14	23
COG5360	7	12	2	0	1	0	1	6	5	5	15	66	27	10	7	22	2	4	24	6	16	123	54	51	9	3
COG5549	7	5	0	46	50	61	23	86	189	13	193	106	168	149	169	144	7	6	33	12	50	633	266	286	54	92
arCOG06468	7	7	0	0	0	0	0	0	0	0	1	2	0	0	0	0	2	9	0	0	0	34	9	0	0	0
COG0619	7	19	3	108	95	82	56	154	298	49	247	16	250	23	715	376	0	4	10	3	4	44	31	237	275	386
COG2902	7	9	11	8	6	6	6	15	81	0	175	1283	0	8	0	178	3	23	19	10	184	51	112	375	5	0
COG1256	7	12	1	0	4	0	1	4	17	0	11	588	20	22	21	21	1	40	39	12	66	66	24	29	0	4
COG4152	7	4	1	48	45	52	24	65	164	17	6	35	72	29	59	76	0	7	7	2	17	108	67	52	8	17
COG2942	7	17	4	29	29	19	7	41	70	1	4	51	38	40	98	11	0	0	16	5	12	57	56	37	15	14
COG2268	7	6	8	1	4	2	0	1	8	0	2	42	1	6	1	0	7	4	15	5	22	21	42	7	0	2
COG2968	7	13	15	69	56	63	47	120	172	29	4	243	80	21	61	95	35	10	5	1	4	154	112	22	9	26
COG2088	7	10	6	0	0	0	0	0	27	0	0	2	0	0	0	0	0	1	2	0	8	4	2	2	0	0
COG1563	7	6	2	1	1	0	0	0	0	0	14	8	1	3	0	1	0	3	0	0	9	12	2	0	0	0
COG4632	7	8	1	0	0	0	0	0	2	0	1	12	0	2	2	0	1	6	18	0	0	16	11	2	0	0
COG4467	7	10	0	3	2	3	10	6	19	1	0	8	3	4	0	4	0	2	0	0	17	3	2	2	0	2
COG0376	7	29	10	215	220	211	117	418	997	51	146	691	158	98	151	460	3	1	109	52	178	499	357	527	57	51
COG1691	7	16	1	85	71	84	35	101	147	25	214	13	50	10	288	91	6	14	9	0	0	20	23	56	42	64
COG3023	7	38	14	28	66	14	5	19	133	0	29	239	1	4	20	152	7	22	118	51	44	55	33	75	9	3
COG4739	7	6	1	0	0	0	0	0	0	0	0	0	0	0	0	0	5	0	0	0	0	0	0	0	0	0
COG3260	7	14	0	2	2	3	1	2	15	0	0	0	0	0	2	0	7	5	0	1	2	62	22	0	0	0
COG1330	7	20	6	8	9	4	8	17	57	0	105	913	15	24	2	120	4	6	35	5	179	218	84	248	10	6
COG5323	7	54	33	1038	1946	1502	54	123	3003	19	16	44	71	8	351	54	220	30	37	77	39	91	46	137	116	105
COG4806	7	13	0	0	0	0	0	0	0	0	0	9	0	0	0	0	0	1	3	1	2	1	1	1	0	0
COG0118	7	17	3	52	46	60	39	133	288	30	327	180	129	38	350	226	7	26	55	31	44	155	107	223	67	142
COG0806	7	7	4	0	0	1	1	2	7	0	27	184	11	12	9	31	0	10	38	11	32	40	55	70	7	4
COG5266	7	4	0	0	0	0	0	2	2	0	2	23	0	0	0	0	0	0	11	6	2	2	10	2	0	0
COG5659	7	20	4	13	6	4	3	14	21	1	27	37	440	32	273	85	8	1	1	0	13	158	150	79	129	377
COG0756	7	31	14	6	10	7	1	5	49	4	45	48	12	7	9	465	26	21	28	16	71	79	27	135	5	7
COG0792	7	7	4	0	3	0	0	2	11	1	27	107	12	7	3	29	6	11	22	6	13	56	21	69	1	5
COG3063	7	10	2	1	5	0	1	11	18	0	48	255	6	30	9	42	2	13	11	4	42	179	78	60	4	6
COG1944	7	19	3	165	165	183	88	273	470	52	304	6	235	34	776	333	1	2	0	0	9	68	84	114	94	222
COG4973	7	8	2	59	73	42	28	80	237	2	40	285	18	8	36	63	4	6	14	6	33	175	92	39	10	8
COG2848	7	11	3	0	0	0	1	0	0	0	0	3	0	0	1	0	10	0	0	0	5	1	3	0	0	3
COG2985	7	17	4	0	0	0	0	0	1	0	0	29	0	0	0	0	0	0	0	0	0	0	1	0	0	0
COG2137	7	9	2	0	0	0	2	6	13	1	28	156	9	16	17	36	2	3	16	12	23	49	34	85	4	11
COG1735	7	11	3	1	3	1	3	2	4	2	10	23	18	15	22	13	0	5	9	8	4	101	38	6	7	7
arCOG06935	7	16	6	7	12	4	17	48	92	2	1	2	2	1	5	60	0	0	0	0	0	17	14	11	6	2
COG3137	7	6	1	0	1	1	2	6	14	0	8	236	0	1	3	7	0	0	13	2	5	50	26	15	1	1
COG2445	7	5	4	64	59	35	9	59	121	7	2	33	105	27	197	71	22	13	3	3	23	107	49	61	32	91
arCOG03090	7	24	6	62	49	52	16	71	112	2	2	3	75	2	344	60	0	0	0	0	0	3	1	38	103	174
COG4659	7	11	3	1	0	0	2	1	4	0	0	127	0	2	0	1	2	8	9	1	12	2	15	4	0	0
COG5441	7	7	0	63	78	55	32	116	207	2	1	8	2	12	14	5	0	1	3	0	18	46	40	0	0	3
arCOG03501	7	5	1	0	0	0	0	0	0	0	0	1	0	0	1	0	0	0	0	0	0	0	0	0	0	0
COG4679	7	7	4	0	1	1	2	3	11	0	5	63	3	1	1	6	0	10	7	2	39	21	23	37	1	1
COG0625	7	9	5	45	35	25	38	106	189	1	165	1199	1	20	3	108	6	29	220	80	248	176	146	345	3	4
COG3576	7	14	2	14	6	3	4	12	37	4	5	19	14	4	55	31	8	15	6	1	3	50	40	4	7	7
COG3604	7	11	2	0	1	0	1	0	5	0	4	27	0	0	0	7	0	11	2	0	12	14	8	5	0	0
COG0425	7	18	2	50	55	52	33	86	212	47	132	167	82	18	106	224	6	9	17	6	21	96	70	94	36	34
arCOG09176	7	1	1	5	5	6	1	12	13	32	0	0	1	0	55	27	0	0	0	0	0	57	19	0	0	1
COG3745	7	9	3	0	1	0	0	2	4	0	15	136	0	0	0	28	1	2	1	2	0	5	15	33	0	0
COG1785	7	4	0	0	0	0	3	1	3	0	28	176	56	33	59	88	1	1	54	30	9	107	30	237	11	24
COG4752	7	5	2	0	0	0	0	0	0	0	0	0	0	0	0	0	1	0	1	1	1	0	0	0	0	0
COG3279	7	11	2	0	5	1	2	9	17	0	62	482	120	112	102	87	0	16	10	6	45	296	196	218	26	48
COG0716	7	24	2	1	0	1	0	0	5	1	2	398	0	0	1	6	7	2	6	0	38	41	34	4	1	0
COG4254	7	17	3	1	0	2	0	3	7	0	3	65	1	2	2	3	7	15	17	9	30	27	12	3	1	1
COG1194	7	10	4	97	96	92	71	191	384	59	440	335	162	31	626	423	5	2	54	23	46	257	160	286	128	212
COG1436	7	5	1	42	34	27	19	45	89	13	154	0	43	9	149	108	6	10	0	0	4	62	38	82	43	65
COG1694	7	21	17	11	40	20	5	12	85	27	70	30	25	9	82	356	23	10	32	39	29	113	52	108	45	30
COG2218	7	1	0	1	0	0	0	0	0	0	9	8	0	4	2	53	1	5	9	5	3	1	2	4	1	1
COG0790	7	17	7	3	3	2	5	10	19	1	27	411	2	10	8	30	1	34	69	26	118	30	46	85	2	2
COG4213	7	9	2	0	0	0	1	0	5	0	10	11	0	1	0	0	0	0	2	0	9	0	5	123	0	0
COG1576	7	4	1	1	3	1	0	1	5	0	21	202	0	1	2	23	4	5	34	9	21	6	9	45	4	3
COG0545	7	15	5	2	5	2	2	6	28	1	32	526	2	1	10	36	4	22	37	20	64	91	75	99	7	5
COG5616	7	18	2	0	0	0	1	1	2	0	0	209	1	3	2	0	0	2	0	0	1	10	8	2	1	1
COG3266	7	36	25	92	173	158	7	30	189	9	17	504	54	44	47	61	53	17	23	12	46	111	77	107	18	11
COG3715	7	5	1	0	0	0	0	0	0	0	0	33	0	0	0	0	1	0	0	0	0	0	0	0	0	0
COG3382	7	3	2	0	0	0	0	0	0	0	0	0	0	0	0	0	2	0	1	0	1	0	0	1	0	0
COG4638	7	6	3	17	21	16	2	51	56	10	44	130	20	22	28	17	1	20	143	79	20	122	145	94	31	10
COG1189	7	18	2	0	0	2	0	2	4	0	8	24	1	0	0	0	8	4	23	5	8	6	8	35	0	0
COG1135	7	14	0	1	1	0	0	0	3	0	3	328	0	3	0	1	3	1	0	0	50	8	5	1	0	0
COG1839	7	2	1	0	0	0	0	0	0	0	0	3	0	0	0	0	2	0	0	0	1	0	0	0	0	0
arCOG03094	6	9	0	15	20	31	3	50	43	1	0	0	20	0	133	29	0	0	0	0	0	1	0	13	21	39
COG0268	6	5	5	0	3	0	1	2	7	0	25	141	6	14	5	15	1	7	22	11	13	47	24	88	3	2
COG1123	6	3	0	1	0	0	1	1	0	0	1	0	2	0	23	6	0	0	1	0	3	8	4	4	2	0
COG2972	6	12	0	5	0	3	7	15	19	0	13	131	122	164	139	50	1	7	4	3	78	225	170	157	31	47
COG0718	6	20	2	0	1	0	0	3	1	0	18	98	9	10	12	17	3	6	23	6	20	47	36	60	9	0
COG3000	6	4	2	2	4	1	3	9	18	0	26	324	2	4	8	40	2	35	50	28	38	221	138	121	13	9
COG0761	6	24	7	1	2	4	3	10	31	0	56	330	27	34	19	49	8	23	90	35	52	145	88	226	25	6
COG2706	6	16	5	21	33	11	4	10	52	1	276	57	8	14	43	75	18	6	11	26	4	152	95	52	6	8
COG1112	6	18	7	200	253	144	106	370	917	50	553	34	395	54	1383	263	6	22	29	14	64	441	248	326	227	369
COG3058	6	4	0	0	1	0	0	0	0	0	0	0	0	0	0	0	0	0	0	0	0	0	0	0	0	0
COG2031	6	12	2	0	3	2	7	13	28	9	168	31	25	5	282	53	0	0	6	2	17	61	41	78	33	52
COG4227	6	25	28	21	19	9	4	26	42	1	6	53	0	11	1	93	17	28	8	14	18	70	43	27	1	0
COG4675	6	44	29	23	36	21	0	4	78	42	27	35	3	1	14	69	19	24	35	25	40	41	31	48	5	2
COG0853	6	8	3	0	0	0	1	1	8	0	5	36	28	6	19	30	2	8	8	6	8	78	49	81	30	52
COG3857	6	2	0	56	54	63	30	114	232	94	331	47	301	145	536	509	0	9	1	0	3	514	231	318	283	214
COG0228	6	14	8	3	1	1	1	3	6	2	24	147	10	23	12	30	8	12	30	18	17	60	30	93	5	3
COG0797	6	8	5	2	1	1	3	6	21	0	51	259	30	20	23	43	6	12	32	14	44	99	52	124	14	9
COG4175	6	4	5	0	2	1	2	2	10	1	57	341	23	32	10	87	4	4	54	20	130	22	9	200	7	6
COG1606	6	11	5	78	52	71	51	119	270	46	370	11	96	20	430	162	8	16	11	1	1	53	56	92	73	146
COG3741	6	3	0	0	0	0	1	3	4	0	8	29	0	1	1	1	2	3	8	7	13	12	18	22	0	0
COG0551	6	18	5	65	43	43	21	69	124	27	6	164	69	0	154	178	1	2	4	1	17	114	67	44	47	104
COG5377	6	36	14	8	8	7	3	4	45	2	5	7	0	0	1	71	3	10	8	6	40	130	42	9	0	0
COG2454	6	0	0	0	0	0	0	0	2	1	0	0	13	3	10	0	5	1	0	0	0	9	3	6	5	10
COG2895	6	13	4	0	3	1	2	8	23	0	10	662	0	0	9	18	6	15	15	9	75	97	49	93	3	7
COG0690	6	8	5	1	1	1	0	0	7	0	16	148	3	5	2	23	3	5	19	10	15	16	24	75	3	4
COG1320	6	10	3	27	28	28	16	44	144	10	81	36	51	22	113	85	5	2	6	1	45	59	29	80	23	54
COG0762	6	9	1	0	2	1	3	3	7	0	27	189	0	3	0	34	2	8	26	12	23	2	7	71	1	0
COG2954	6	3	2	2	1	0	0	0	5	0	0	16	2	3	1	9	3	5	13	3	4	11	11	9	0	1
COG3077	6	8	1	0	0	0	1	3	7	0	0	17	0	0	0	0	2	3	0	1	66	8	3	0	0	0
COG1550	6	3	0	0	0	1	0	0	1	0	0	3	0	0	0	0	0	3	1	0	18	6	8	0	0	0
COG1230	6	14	3	7	10	1	8	23	55	0	8	93	4	7	31	179	1	22	55	35	100	695	344	101	12	26
COG1430	6	12	6	115	151	111	48	169	340	51	302	42	278	72	810	339	9	10	18	8	19	381	223	237	166	255
COG1614	6	19	1	0	0	0	0	0	0	0	0	2	0	0	0	0	4	7	0	0	0	0	0	1	0	0
COG4956	6	21	4	0	0	0	0	0	2	0	0	14	0	2	0	1	3	0	10	2	1	6	12	1	0	0
COG2442	6	15	0	20	20	19	21	54	147	44	152	109	362	109	541	309	18	20	1	0	5	443	220	320	294	301
COG5016	6	11	4	1	0	0	0	0	1	0	0	10	0	0	0	0	2	4	2	0	3	1	5	14	0	0
COG4225	6	7	1	0	1	2	1	1	6	0	12	9	5	6	6	5	1	3	6	3	4	132	73	2	0	4
COG1747	6	9	1	1	0	0	0	2	2	0	46	53	25	27	31	82	1	4	22	23	45	166	124	249	25	19
COG2886	6	2	3	197	165	146	50	240	589	49	17	18	235	50	620	312	7	1	0	0	4	316	117	208	184	206
COG1329	6	6	4	0	0	0	0	0	2	0	13	28	0	2	1	1	2	2	18	12	8	5	4	46	0	0
COG1838	6	28	6	1	4	0	0	3	19	0	37	410	0	0	2	4	7	12	66	32	64	6	13	33	0	0
COG1683	6	10	1	7	1	0	3	0	5	0	0	277	0	0	0	1	4	6	1	0	6	16	15	0	1	0
COG1062	6	9	4	11	5	6	2	15	43	9	56	422	15	4	90	17	2	23	86	22	105	33	50	101	6	4
COG1826	6	11	2	37	59	43	10	52	160	30	108	213	55	16	105	161	3	3	30	16	35	131	84	177	58	39
COG4721	6	0	0	0	0	0	0	0	0	0	0	0	0	0	0	0	0	0	0	0	0	0	0	0	0	0
COG4448	6	7	2	0	0	0	0	0	4	0	16	31	0	3	5	0	0	9	25	9	10	2	9	20	3	0
COG3712	6	7	2	1	4	0	2	6	6	1	16	147	68	85	60	16	2	0	1	3	14	276	110	44	4	11
COG1722	6	8	3	17	24	37	20	53	81	5	11	105	28	8	64	33	0	4	19	10	8	89	32	70	24	48
COG4172	6	13	2	2	4	1	3	16	52	3	193	985	3	5	20	183	4	35	118	28	97	27	48	331	10	3
COG3332	6	4	0	63	73	73	28	110	180	28	130	47	123	37	432	167	0	2	0	0	18	115	69	93	67	161
COG1988	6	6	1	397	497	384	185	575	1181	164	144	374	376	74	1948	474	0	5	17	3	37	770	430	358	436	734
COG2520	6	14	8	122	88	107	52	140	298	62	378	1	200	42	620	318	18	7	4	6	6	206	120	204	134	274
COG1526	6	15	1	1	0	0	0	1	8	0	2	37	0	1	0	4	2	4	16	3	20	6	19	12	0	0
COG0424	6	18	5	1	2	1	3	7	18	0	73	407	6	14	12	48	5	19	56	34	40	86	37	204	8	5
COG2362	6	13	2	0	0	0	0	0	3	0	0	1	0	0	1	2	0	0	0	0	0	4	10	0	1	1
COG0565	6	15	2	63	68	47	36	96	251	40	275	255	123	17	356	249	4	11	47	9	31	111	69	151	69	140
COG5563	6	14	3	1	2	0	1	2	5	2	3	22	1	1	3	4	2	6	15	11	3	33	31	6	1	1
COG4108	6	16	2	5	3	1	1	16	27	1	91	613	25	34	26	110	1	15	97	28	70	193	129	355	29	21
COG1933	6	11	13	354	397	286	123	453	802	175	1225	12	381	46	843	1041	62	70	0	1	2	393	213	356	123	277
COG1114	6	2	0	0	1	1	0	0	0	0	0	351	0	0	0	0	3	0	0	0	1	0	5	1	0	0
COG0100	6	20	12	30	32	32	22	74	132	27	169	164	65	16	186	143	33	20	33	12	28	108	55	158	18	65
COG4147	6	29	6	156	155	137	51	183	377	76	105	549	13	25	10	463	3	12	67	50	80	131	62	509	18	6
COG3430	6	18	21	414	559	364	137	534	1214	117	137	1	320	132	970	553	58	6	0	1	1	861	392	206	253	360
COG3707	6	1	2	4	2	2	3	4	14	0	11	12	0	0	3	4	0	4	2	0	4	4	4	37	0	1
arCOG10421	6	5	0	0	0	0	0	0	0	0	0	0	3	0	1	0	0	0	0	0	0	0	0	0	1	0
COG0575	6	11	3	48	52	50	44	99	194	37	207	86	94	18	297	147	8	4	31	9	18	44	47	90	59	103
COG0605	6	17	7	129	133	113	71	216	434	59	278	297	148	34	409	351	9	33	53	26	35	272	142	358	97	155
COG0704	6	27	8	792	756	687	296	1007	2043	252	1151	260	817	154	2246	1492	23	53	44	22	42	577	360	921	810	1137
COG0434	6	6	3	98	78	73	36	128	245	39	1	9	83	12	269	125	5	1	3	3	2	12	35	66	95	155
COG1610	6	12	11	3	3	0	1	3	8	0	33	177	9	10	9	42	8	9	32	10	18	72	44	76	4	6
COG3103	6	18	3	2	1	1	0	0	5	0	0	7	0	2	0	0	2	3	11	8	5	18	14	6	0	0
COG3287	6	9	0	76	66	76	30	104	132	16	2	274	97	45	143	155	16	4	4	1	23	68	27	70	26	52
COG1456	6	22	4	0	0	0	0	0	1	0	0	4	0	0	0	1	6	9	0	0	0	0	0	4	0	0
COG4942	6	12	18	0	5	5	3	6	28	0	65	331	33	49	34	61	7	21	28	16	71	126	98	182	9	14
arCOG13421	6	12	1	0	0	0	0	0	0	0	0	0	0	0	0	0	6	1	0	0	0	0	0	0	0	0
COG1967	6	1	0	202	184	201	58	339	676	86	348	0	275	31	873	468	4	0	0	0	0	1057	567	179	172	351
COG0298	6	4	1	0	0	0	0	0	2	0	5	5	1	8	0	5	0	6	0	0	1	5	11	4	5	0
COG5361	6	23	1	4	1	1	0	2	4	0	0	11	0	0	0	0	0	1	48	11	9	1	3	0	0	0
COG1985	6	4	1	72	62	62	36	98	221	31	254	19	112	10	378	242	5	7	16	6	25	44	64	133	53	106
COG1384	6	6	7	146	131	127	89	276	490	73	603	46	252	39	758	432	32	28	40	19	16	215	120	286	120	253
COG3616	6	13	3	1	2	4	1	9	34	1	23	104	43	37	35	21	3	5	26	3	29	130	79	36	13	9
COG1648	6	5	0	53	42	41	14	87	119	26	212	6	72	9	194	89	1	0	2	0	1	17	35	27	52	74
COG3620	6	12	5	103	102	80	46	148	353	48	207	70	130	18	401	234	12	26	3	6	26	114	106	133	73	158
COG2247	6	14	7	5	8	5	0	4	9	0	1	10	0	2	2	7	14	6	3	2	4	18	17	12	6	3
COG1496	6	18	5	1	2	1	1	4	20	0	37	232	19	18	13	34	3	10	43	20	29	50	51	73	0	2
COG0227	6	16	8	1	2	0	1	0	10	0	29	144	16	14	8	36	4	4	28	14	17	47	38	101	15	5
COG2240	6	5	0	0	0	0	0	1	2	0	0	35	0	1	0	0	0	0	10	1	0	1	0	0	0	0
COG2937	6	12	0	1	5	1	5	9	34	0	7	707	0	0	0	2	1	4	21	7	102	19	28	22	0	1
COG0627	6	4	1	0	3	0	2	5	30	0	30	300	11	3	8	9	0	5	19	10	34	44	46	63	0	3
COG0703	6	15	3	0	6	2	6	1	24	0	55	214	5	15	8	55	1	8	40	13	48	62	29	103	2	6
COG3090	6	15	3	2	2	1	3	20	45	0	49	272	6	10	4	52	2	5	66	18	93	44	27	136	7	9
COG1343	6	7	0	120	207	97	29	99	210	11	7	41	22	2	52	13	0	1	1	0	4	49	30	43	20	22
COG3590	6	7	3	0	0	0	0	5	9	0	40	552	0	0	0	37	0	1	32	21	38	12	34	170	0	0
COG3850	6	8	2	5	5	4	3	9	34	0	15	69	5	5	4	7	3	11	8	4	57	41	65	60	1	1
COG0311	6	10	6	46	43	37	26	85	192	31	284	3	108	24	329	157	9	13	5	3	0	44	41	80	56	114
COG3227	6	9	3	2	3	1	1	2	10	0	9	521	0	2	13	14	3	4	9	1	9	55	22	68	10	6
arCOG07760	6	5	0	0	0	0	0	0	1	0	0	0	0	0	0	0	1	0	0	0	0	0	0	0	0	0
COG3676	6	20	4	0	1	3	0	7	6	0	0	14	3	14	14	3	15	21	5	1	0	80	28	3	7	5
COG4641	6	20	12	6	1	0	1	4	19	0	4	10	9	3	10	3	8	9	1	5	0	52	67	22	0	4
COG3654	6	19	13	64	92	63	16	116	239	19	7	47	81	32	152	131	10	10	16	11	47	218	148	153	40	56
COG4928	6	5	2	0	5	1	1	3	10	11	4	45	13	16	70	17	0	1	2	0	14	161	85	36	21	26
COG1896	6	15	8	2	11	9	8	10	53	21	11	203	34	7	136	90	20	3	19	7	34	57	19	48	7	40
COG2897	6	13	1	221	225	200	125	399	728	121	478	313	436	107	1213	801	15	39	77	24	53	522	311	708	337	590
COG1505	6	13	1	7	5	13	20	47	169	9	26	609	8	5	167	82	6	1	22	10	21	138	99	60	5	9
COG3158	6	13	6	2	6	1	1	5	9	0	1	3	1	0	0	1	0	1	0	0	0	98	48	1	0	0
COG5505	6	9	1	0	0	0	0	1	6	0	7	56	12	24	22	27	1	3	12	3	11	127	74	82	18	7
COG0711	6	22	12	4	1	0	7	5	28	0	65	220	11	19	14	48	3	19	50	13	70	85	59	137	10	9
COG2973	6	1	0	0	0	0	0	0	0	0	0	76	0	0	0	0	0	0	0	0	0	0	0	0	0	0
COG1290	6	11	7	141	162	149	96	279	619	108	600	382	223	30	636	618	21	98	92	58	49	549	294	624	201	283
COG2335	6	7	2	37	39	41	10	37	62	17	51	304	129	166	428	103	1	2	12	6	57	422	194	240	86	99
COG1688	6	10	0	119	119	98	64	169	369	25	10	22	33	25	132	37	4	4	1	0	3	66	34	30	28	29
COG0131	6	17	7	61	70	75	43	112	238	38	285	339	112	30	326	245	11	28	38	19	32	135	90	182	53	145
COG4784	6	2	2	0	2	1	2	1	7	0	4	47	26	28	14	10	2	8	9	4	4	109	52	40	4	8
COG3409	6	24	24	12	25	6	5	8	28	2	24	261	31	19	16	11	7	10	21	20	24	88	70	36	6	5
COG1144	6	18	0	0	0	0	0	0	0	0	0	0	0	0	0	0	12	3	0	0	0	4	1	0	0	0
COG3428	6	9	2	297	277	298	159	489	1026	124	179	84	360	90	1155	569	3	2	17	7	24	401	198	388	273	620
COG5519	6	11	5	5	6	7	0	0	15	0	46	37	6	0	10	5	5	4	4	3	13	18	12	27	11	2
COG3593	6	7	5	8	16	7	3	11	53	23	3	25	5	7	26	8	7	10	0	1	8	79	58	27	24	17
COG0261	6	15	7	2	1	1	1	4	12	0	32	163	4	11	5	35	15	13	35	14	25	58	35	112	7	2
COG3075	6	4	3	190	154	193	84	292	456	48	408	266	185	29	218	251	0	1	0	0	1	43	28	93	50	121
COG0775	6	7	1	1	1	1	1	4	13	0	21	287	14	24	19	6	6	11	11	5	27	88	44	44	8	5
COG4214	6	13	3	0	0	0	0	0	7	0	6	11	2	0	3	0	1	0	1	0	6	1	9	100	0	0
COG2821	6	15	2	0	3	1	0	1	8	0	7	299	0	2	0	1	0	6	2	0	5	3	1	27	0	0
COG1385	5	22	12	3	4	2	6	7	21	0	40	234	11	25	15	41	2	16	60	19	66	78	41	101	4	7
COG2178	5	5	1	0	1	0	0	0	0	0	0	0	0	0	0	0	10	0	0	0	0	0	0	0	0	0
COG1258	5	2	0	133	119	136	58	204	449	74	443	3	202	41	642	363	5	2	0	0	1	172	94	255	111	265
COG1378	5	13	16	3232	3618	3399	1193	3243	6685	623	936	38	1381	158	7113	2219	19	40	0	0	5	1660	863	768	1068	1149
COG1105	5	8	2	122	106	106	42	173	239	6	12	255	14	16	6	9	0	1	3	2	10	57	41	52	0	2
COG0415	5	19	8	180	161	167	86	285	628	228	1611	1325	891	226	2422	1520	4	2	253	110	218	579	291	1509	475	1084
COG1556	5	2	1	40	24	24	24	64	156	25	127	19	41	21	9	115	0	1	4	1	7	34	61	27	5	2
COG4977	5	7	2	14	8	15	8	21	65	2	167	371	8	10	48	28	3	7	34	8	111	66	59	69	2	1
COG3211	5	1	0	201	234	212	89	347	516	6	10	499	45	81	82	27	5	5	21	10	63	186	107	43	19	19
COG2352	5	21	8	189	183	186	98	391	640	133	1303	1031	395	131	979	876	0	15	85	24	121	474	241	729	265	406
COG4260	5	4	0	0	0	1	0	1	4	2	2	34	2	1	12	3	3	0	4	2	10	12	7	15	2	0
COG4552	5	2	1	8	5	7	14	20	53	4	1	8	39	6	143	39	0	1	0	0	1	22	39	4	1	5
arCOG03269	5	3	0	66	51	32	14	47	79	6	1	0	15	0	87	51	0	0	0	0	0	15	0	6	5	19
COG3950	5	5	2	0	0	0	0	1	8	0	0	53	3	13	5	2	1	2	0	0	16	31	35	8	6	3
COG1260	5	11	5	3	4	3	1	4	32	6	3	2	6	7	28	3	19	20	2	2	0	32	51	26	7	9
COG0567	5	1	2	6	6	6	4	16	58	2	133	874	1	9	9	221	4	26	143	112	117	141	132	495	27	10
COG0748	5	9	1	0	0	0	0	0	4	0	0	147	16	4	213	4	0	0	8	1	5	8	12	24	31	64
COG1457	5	4	1	5	2	2	1	4	21	15	28	61	25	7	123	17	2	1	3	2	6	32	45	20	32	55
COG4725	5	38	41	0	2	1	1	1	36	5	37	31	0	0	2	12	26	19	2	3	2	17	8	11	9	1
COG0295	5	12	6	47	47	51	21	103	197	23	7	266	117	50	310	129	2	13	7	5	10	162	94	108	52	104
COG4710	5	5	3	0	0	0	1	0	2	0	9	5	0	0	0	21	0	0	0	0	0	0	0	39	0	0
COG3497	5	25	16	138	186	176	52	174	348	6	8	42	23	40	42	27	11	27	47	52	22	171	88	56	23	3
COG0333	5	6	6	1	1	0	0	0	7	0	21	68	3	11	3	16	5	3	19	19	12	37	13	66	12	3
COG1778	5	14	6	0	1	2	3	1	8	1	11	171	3	4	10	24	2	20	16	10	29	20	42	21	8	3
COG1864	5	1	10	3	3	0	0	6	10	1	1	21	3	8	23	3	9	5	4	1	3	47	35	24	6	11
COG1511	5	13	10	14	27	14	0	6	51	0	16	33	3	6	11	32	3	15	13	24	18	17	19	11	1	4
COG3581	5	3	5	0	0	0	0	0	1	0	0	2	0	0	0	0	0	0	0	0	8	0	0	0	0	0
COG0807	5	1	0	1	2	0	3	5	21	0	70	222	31	32	17	62	0	0	21	10	44	19	12	157	10	13
COG1138	5	2	2	6	12	5	9	22	64	2	27	680	59	61	42	29	3	40	88	35	74	385	205	158	33	23
COG3585	5	18	3	2	1	1	0	2	4	0	5	4	2	2	55	8	6	2	0	0	2	10	10	3	6	7
COG4797	5	6	0	2	1	0	2	0	6	0	14	27	13	25	18	11	2	1	4	3	9	123	53	70	27	17
COG3864	5	17	23	1	8	4	1	0	18	1	4	9	0	0	0	11	54	13	54	51	40	16	1	33	1	5
COG0139	5	16	5	30	39	28	19	55	150	22	228	224	106	28	285	154	13	13	38	13	24	102	61	124	45	74
COG1978	5	1	5	0	1	0	0	0	4	0	3	3	2	0	4	9	31	2	1	1	26	6	6	15	10	8
COG3601	5	4	0	0	0	0	0	0	0	0	0	3	0	0	0	0	0	0	0	0	1	0	0	0	0	0
COG0384	5	6	1	94	69	83	41	134	278	42	74	92	198	49	494	230	1	4	24	7	40	152	102	78	66	178
COG1733	5	5	0	122	171	118	85	276	724	36	13	52	93	41	260	254	3	2	24	11	17	785	454	84	86	138
COG4422	5	31	18	8	2	4	4	6	72	0	0	30	8	7	9	3	37	32	0	2	1	70	44	27	6	11
COG3411	5	8	0	25	24	19	8	25	60	1	1	18	9	5	6	5	0	6	11	2	2	25	22	1	2	2
COG0369	5	2	0	5	3	6	6	21	45	0	5	695	0	7	0	140	1	3	15	7	85	95	40	61	1	0
COG3683	5	4	0	0	0	0	0	0	4	0	1	15	0	0	0	0	0	1	1	0	3	0	0	1	0	0
COG0506	5	10	6	129	101	89	53	174	407	30	538	986	92	41	90	373	7	37	75	35	213	287	169	546	42	32
COG5297	5	5	2	0	2	4	0	2	13	0	3	21	1	2	8	2	4	2	5	4	3	43	33	1	1	0
COG2401	5	2	3	0	3	0	0	1	3	0	0	5	2	0	1	2	0	0	3	8	3	5	5	5	1	0
COG0219	5	3	2	0	1	0	1	1	8	0	19	154	0	1	1	28	3	12	25	8	26	11	10	43	0	0
COG3041	5	11	3	0	0	0	0	3	6	0	2	24	0	3	0	3	1	12	2	1	62	8	4	12	0	0
arCOG04883	5	7	0	0	0	0	0	0	0	0	0	0	0	0	0	0	0	1	0	0	0	0	0	0	0	0
COG0656	5	6	7	243	267	268	168	489	1047	99	671	122	429	111	1168	507	11	10	18	16	65	729	463	404	252	501
COG1835	5	11	4	122	126	132	33	204	282	4	24	75	51	7	52	33	1	6	38	12	41	69	49	57	10	22
COG3325	5	17	5	47	32	30	40	79	196	10	1	1052	20	9	63	13	7	0	59	7	4	61	28	8	8	15
COG3540	5	9	1	2	1	3	1	6	26	3	11	215	45	86	60	16	0	3	52	31	33	180	176	135	38	29
COG1527	5	10	1	96	90	85	54	151	348	39	459	3	147	48	485	333	16	10	0	0	7	222	92	193	122	177
COG0319	5	18	13	4	0	0	3	4	3	0	28	186	12	13	12	41	4	10	35	11	35	58	56	135	6	10
COG4946	5	2	1	0	0	0	0	0	0	0	0	1	0	0	0	0	0	0	14	1	0	6	2	0	1	0
COG2215	5	4	0	6	8	7	3	17	42	32	9	29	36	21	142	175	0	3	2	0	6	413	228	51	42	18
COG5026	5	11	2	0	0	0	0	0	0	0	0	3	0	0	0	0	1	1	1	0	1	5	13	1	0	0
COG3661	5	2	0	0	1	0	3	1	0	0	0	2	0	0	2	2	1	0	0	0	1	30	39	0	0	0
COG3513	5	2	0	5	0	0	2	0	5	0	8	17	0	0	8	12	1	11	5	4	22	23	8	27	5	4
COG0736	5	7	1	0	0	0	0	0	5	3	22	116	2	2	10	10	2	8	7	5	11	15	19	52	1	3
COG4279	5	2	0	0	0	1	0	1	5	0	3	9	4	4	3	5	0	4	10	1	0	6	8	0	8	4
COG0089	5	19	9	10	20	14	9	46	67	12	163	114	36	18	96	87	11	8	20	16	11	66	41	132	27	24
COG2013	5	3	0	86	91	71	23	100	199	36	6	28	209	44	489	247	2	5	2	2	4	181	120	117	97	226
COG4401	5	1	1	1	0	0	0	0	0	0	0	5	0	2	0	0	0	1	7	0	1	5	4	16	0	0
COG3214	5	9	1	0	2	0	0	0	5	0	0	14	1	0	0	1	3	0	2	0	1	4	5	0	0	0
COG0855	5	28	14	218	235	163	58	228	405	115	827	835	330	99	1019	873	0	9	153	81	116	213	174	907	322	428
COG3472	5	1	0	0	1	0	1	0	4	0	2	0	4	1	14	10	0	0	0	0	4	14	13	3	1	9
COG4313	5	1	0	0	3	0	0	1	6	0	32	39	4	7	0	42	0	2	11	3	0	19	12	92	1	0
COG1625	5	10	0	0	0	0	0	0	3	0	0	10	0	1	0	0	0	7	11	2	1	5	10	0	0	0
COG3153	5	10	2	27	48	41	28	38	100	3	22	198	12	11	52	19	0	5	23	1	5	22	25	28	0	6
COG4257	5	3	0	0	0	0	0	0	3	0	4	17	0	0	12	6	19	47	7	1	2	60	45	5	3	3
COG4642	5	6	0	0	1	0	1	2	15	0	10	30	0	1	0	3	0	3	30	8	32	13	11	28	0	1
COG2035	5	6	3	178	129	141	60	257	368	46	208	307	165	31	471	224	18	5	18	7	46	169	87	174	88	189
COG0684	5	4	1	3	0	3	2	11	24	0	43	360	11	15	11	19	0	5	40	17	15	69	51	72	2	4
COG1399	5	14	6	0	0	0	2	4	14	0	35	192	9	10	6	32	3	3	19	7	32	33	22	91	5	10
COG1379	5	7	6	0	0	0	0	0	1	1	1	3	3	0	20	12	13	1	0	0	3	24	7	42	6	22
COG4807	5	1	0	0	2	0	0	0	4	0	0	158	0	0	0	7	0	1	0	0	6	35	14	0	0	0
COG1163	5	15	13	95	89	67	48	141	339	62	330	4	195	20	559	378	20	13	0	1	0	247	126	255	114	246
COG2839	5	5	1	29	30	48	5	54	106	8	4	4	45	6	200	33	5	0	2	2	2	81	31	46	60	86
COG1601	5	1	1	75	60	71	26	112	224	41	219	0	159	19	441	228	8	3	0	0	0	162	76	168	142	206
COG1887	5	12	4	114	155	124	55	163	356	17	323	26	41	11	132	74	1	17	0	0	8	100	53	107	59	78
arCOG09456	5	7	2	0	0	0	0	0	0	0	0	0	0	0	0	0	0	0	1	6	0	0	0	0	0	0
COG2151	5	5	4	21	19	27	15	44	95	4	52	54	150	43	302	143	14	34	37	19	50	177	153	282	97	164
COG4219	5	8	0	0	0	0	1	4	5	0	12	36	1	16	8	27	0	2	1	0	17	111	82	24	3	0
COG1679	5	12	2	0	0	0	0	0	2	0	0	3	0	0	0	0	19	16	6	1	40	0	0	0	0	0
COG5322	5	3	0	0	2	1	1	8	11	0	1	13	0	1	0	0	1	0	22	1	56	0	3	1	0	0
COG0288	5	15	3	96	129	100	55	200	363	23	18	308	92	34	241	210	4	12	14	14	57	227	158	201	61	123
COG2315	5	3	0	0	0	0	0	0	4	0	1	8	0	0	0	3	0	0	5	1	3	37	36	8	0	0
COG1739	5	2	3	94	73	76	49	115	189	45	13	221	122	36	351	168	0	3	1	1	46	94	75	88	54	123
COG1977	5	10	1	74	62	55	47	155	341	29	199	12	110	29	379	208	12	42	9	3	11	108	78	126	73	137
COG2939	5	6	0	0	0	1	1	2	9	0	19	54	33	31	27	18	0	5	14	16	4	155	91	113	15	13
COG2103	5	12	3	0	0	0	2	1	5	0	21	257	16	30	20	9	1	17	18	6	7	88	40	67	11	9
COG1915	5	5	0	2	6	3	6	27	54	7	2	2	54	14	223	94	9	18	0	0	1	120	71	52	13	34
COG1945	5	5	4	44	35	33	23	76	131	22	124	4	80	7	228	112	4	13	0	0	0	24	47	50	37	85
COG4952	5	5	0	0	0	0	0	1	0	0	2	14	0	20	5	0	1	1	2	4	0	25	14	3	0	0
COG1029	5	2	0	0	0	0	0	1	1	0	0	3	0	0	0	0	5	0	0	0	0	0	2	0	0	0
COG4143	5	5	4	102	89	80	55	159	406	65	11	283	74	10	140	243	0	3	13	11	8	92	77	92	24	27
COG3507	5	6	1	0	1	3	0	1	6	0	8	30	6	3	85	16	8	6	23	8	9	164	119	89	8	7
COG2201	5	19	1	122	103	80	43	124	260	36	6	365	113	33	65	212	4	52	9	4	80	147	94	21	13	28
COG1392	5	16	3	19	17	16	11	23	59	25	2	218	52	4	34	152	11	29	0	1	10	10	6	22	21	19
COG1760	5	12	4	0	2	1	0	6	12	0	19	845	0	0	0	21	2	3	24	12	53	8	44	22	0	0
COG3903	5	0	0	0	0	0	0	0	0	0	0	1	3	0	2	0	0	2	0	0	0	9	21	0	0	1
COG1254	5	15	5	28	43	27	12	53	125	24	5	129	69	22	162	130	17	12	2	2	13	77	56	52	38	65
COG2502	5	13	4	0	0	0	0	0	2	0	0	11	1	0	0	0	0	4	0	0	5	2	1	0	0	0
COG1929	5	14	1	0	0	1	0	1	11	0	10	325	0	1	5	2	2	0	2	3	19	13	12	7	4	7
COG0721	5	10	9	29	41	33	14	57	126	22	135	26	59	22	187	134	36	8	16	7	16	103	42	115	48	77
COG1797	5	21	4	135	110	117	55	201	347	34	6	25	186	53	312	198	9	17	20	0	19	40	52	60	79	156
COG0347	5	18	8	87	86	75	37	154	239	45	121	384	172	43	281	352	6	30	40	19	33	269	110	281	50	94
COG3743	5	2	0	66	73	75	25	81	146	25	32	27	58	15	223	141	0	1	10	9	20	565	260	81	39	71
COG2893	5	3	2	0	2	1	0	2	4	0	7	22	6	3	0	15	1	3	6	4	2	0	5	26	0	0
COG2209	5	1	1	0	1	0	5	2	6	0	5	184	0	0	0	2	0	14	13	6	34	8	16	21	0	0
arCOG03092	5	6	3	43	48	37	12	42	68	3	0	3	36	2	176	47	0	0	0	0	0	1	0	31	42	82
COG1152	5	12	3	0	0	0	0	0	0	0	0	3	0	0	3	1	7	1	0	0	1	0	0	0	0	0
COG1571	5	3	0	138	148	130	60	201	441	58	423	0	182	23	657	278	6	1	1	0	0	35	69	128	105	234
COG3506	5	1	0	0	0	0	0	1	0	2	8	8	3	2	5	3	1	1	8	6	0	26	26	23	0	0
COG1391	5	24	3	6	6	3	4	8	41	1	126	824	3	8	0	147	4	14	107	52	100	13	24	440	0	0
COG2121	5	14	2	1	0	0	0	0	1	0	4	8	0	0	0	1	0	13	11	3	4	8	7	3	0	0
COG4030	5	11	2	0	0	0	0	0	0	0	0	0	0	1	0	0	0	0	0	0	0	5	2	0	0	0
COG4805	5	4	4	1	5	0	1	8	29	0	9	110	33	4	21	20	0	29	35	23	25	95	108	6	2	9
COG0838	5	4	0	43	52	47	18	83	177	29	156	28	84	16	191	154	5	9	29	14	14	147	86	117	62	78
arCOG05123	5	1	0	0	0	0	0	0	2	0	0	0	0	0	0	0	0	0	0	0	0	1	1	0	0	0
COG3172	5	12	0	0	0	0	0	8	3	0	12	14	2	0	4	11	1	3	3	10	15	15	26	69	2	7
COG2171	5	2	5	98	67	110	47	129	251	29	311	399	171	50	421	282	5	9	52	35	60	147	85	321	72	109
COG2945	5	11	1	5	8	13	8	45	110	14	10	15	53	11	265	101	0	1	35	16	28	24	40	101	79	111
COG3216	5	5	1	59	48	37	14	65	100	6	6	150	19	8	46	80	2	0	19	12	21	97	40	17	7	6
COG1059	5	7	1	0	1	0	0	0	1	0	0	0	2	0	15	4	9	2	1	0	0	26	6	28	1	16
COG2519	5	10	4	103	58	80	32	131	223	35	280	6	116	19	324	159	8	14	3	6	4	135	124	103	41	121
COG1861	5	9	5	22	25	20	9	36	62	9	157	38	42	18	131	82	5	82	8	3	49	71	55	111	83	63
COG3638	5	9	2	64	52	68	35	101	180	87	116	57	232	17	634	507	7	13	46	13	73	69	42	435	206	302
COG2069	5	7	2	0	0	0	0	0	1	0	0	2	0	0	0	0	3	2	0	0	3	0	0	0	0	0
COG3014	5	2	0	0	1	0	2	4	3	0	2	12	0	1	7	2	1	0	1	0	18	62	18	25	6	8
COG0638	5	11	9	304	383	301	153	502	1004	128	515	3	366	68	1134	656	46	64	0	0	0	348	189	385	239	476
COG2068	5	3	1	14	18	15	8	44	89	1	21	25	30	10	179	23	3	5	4	5	17	18	25	18	54	90
COG0798	5	17	1	50	42	46	34	95	213	46	66	354	190	56	636	314	17	20	31	7	32	433	171	249	134	206
COG4643	5	21	17	11	17	11	6	11	90	0	8	64	8	3	10	11	12	21	14	30	259	27	29	43	3	0
COG1125	5	11	3	1	2	1	2	4	6	3	11	28	18	16	4	9	0	2	11	5	10	55	28	139	11	2
COG1813	5	4	2	110	113	105	68	172	344	62	337	25	211	32	565	298	0	4	1	0	3	148	60	173	100	221
COG3315	5	8	1	0	0	0	1	2	3	0	0	215	0	0	0	0	0	0	2	1	8	20	1	0	1	0
COG4843	5	5	3	0	0	0	0	0	0	0	3	8	0	1	0	1	0	1	0	1	2	19	12	12	0	0
COG3288	5	11	1	2	5	4	2	10	37	1	79	485	45	25	42	80	1	36	78	40	75	129	72	165	6	11
COG5662	5	1	0	0	4	0	2	2	11	0	2	99	7	4	2	2	0	1	1	1	8	10	10	4	0	0
COG4570	5	27	27	6	17	5	0	0	177	0	4	7	0	1	4	4	18	30	0	8	30	6	6	1	0	0
COG5523	5	3	0	0	0	0	0	0	0	0	1	1	0	0	0	0	1	1	3	0	7	21	8	0	0	0
COG2184	5	19	4	0	1	0	0	0	4	0	7	26	0	0	1	3	0	15	0	0	5	15	10	32	0	0
arCOG03571	5	2	0	0	0	0	0	0	1	0	0	0	0	0	0	0	0	0	0	0	0	0	0	0	0	0
COG0774	5	15	1	2	4	2	4	10	23	0	41	377	0	0	4	39	5	10	66	33	42	10	32	84	0	0
COG2606	5	12	5	5	3	10	9	27	77	24	8	235	37	21	74	118	10	2	8	4	27	74	40	47	10	28
COG3505	5	9	2	610	719	581	360	1220	2791	101	11	115	158	86	515	284	3	5	9	3	34	1593	794	145	154	141
COG3572	5	11	3	3	0	1	3	6	14	0	22	53	0	5	0	2	0	14	41	15	13	16	17	26	1	0
COG0837	5	11	0	2	2	1	0	5	19	0	38	31	2	2	9	29	1	6	27	7	22	4	16	48	0	20
COG2382	5	3	0	0	2	0	2	17	6	0	4	29	0	1	0	1	0	3	1	4	10	29	42	22	0	0
COG5001	5	2	5	11	13	11	15	50	117	0	17	1626	7	17	9	42	1	22	15	4	344	82	150	52	6	2
COG2343	4	2	0	2	1	1	2	3	16	0	13	38	18	20	20	27	2	10	17	5	8	35	27	115	10	9
arCOG03264	4	19	3	0	0	0	0	1	2	1	1	9	6	8	5	6	12	31	2	2	0	22	4	4	0	3
COG3299	4	41	24	1360	2773	1917	195	672	2527	68	30	65	33	54	181	564	8	11	12	18	63	260	105	103	76	30
COG4597	4	5	1	0	0	0	0	5	7	0	43	35	0	0	0	56	0	4	34	22	49	4	3	108	0	0
COG5401	4	10	4	0	0	0	0	1	4	0	11	5	0	0	0	0	7	0	5	7	1	0	14	23	0	0
COG3595	4	7	4	2	1	1	1	9	10	12	12	65	50	62	114	47	1	14	8	4	6	292	114	50	5	21
COG2357	4	6	5	22	31	26	1	5	35	0	1	16	10	10	10	4	1	0	2	2	6	17	9	42	5	3
COG4745	4	5	0	30	22	34	68	149	417	15	388	1	162	25	689	74	4	1	4	1	2	456	354	95	121	245
COG1710	4	0	0	0	0	0	0	0	0	0	0	0	0	0	0	0	0	0	0	0	0	0	0	0	0	0
COG5520	4	3	1	0	0	1	0	0	4	0	11	16	0	0	1	1	1	4	6	5	10	49	21	36	0	1
COG1661	4	15	3	42	48	47	29	79	162	22	202	6	62	12	244	148	5	4	2	0	1	61	32	78	44	73
COG0063	4	7	4	34	27	24	34	116	218	10	96	5	65	17	103	45	17	13	1	3	1	69	49	42	25	37
COG5527	4	6	0	4	4	0	3	11	33	0	1	53	74	56	122	31	4	2	4	1	106	42	8	54	29	69
COG0351	4	23	3	117	98	128	50	193	367	30	304	288	190	66	431	175	13	18	30	13	36	88	64	192	62	120
COG0321	4	9	1	1	1	5	3	7	11	1	42	222	19	13	19	45	0	11	41	21	36	81	46	164	13	8
COG1218	4	4	1	4	2	6	1	7	23	0	44	318	20	20	19	58	9	15	49	16	54	99	56	128	2	6
COG3622	4	20	0	0	2	0	0	5	11	0	15	69	20	18	16	3	0	2	54	10	11	99	78	41	4	11
COG0620	4	18	8	180	181	167	116	331	653	115	829	646	510	133	1809	613	17	11	17	12	73	381	238	494	301	634
COG1419	4	4	0	0	2	1	0	2	1	0	0	389	17	20	14	6	5	16	15	2	26	12	7	6	2	2
COG4713	4	0	1	0	0	0	0	0	0	0	0	2	0	0	0	0	0	0	1	0	1	0	0	0	0	0
COG0430	4	3	0	9	5	6	4	4	12	7	0	2	15	14	14	19	20	4	0	0	0	76	55	6	1	1
COG2212	4	10	5	31	32	30	18	43	94	18	122	35	51	9	104	105	4	4	4	1	19	47	33	105	15	42
COG0229	4	15	5	35	37	39	30	101	190	18	257	207	135	38	490	212	3	27	43	22	27	246	107	312	128	226
COG1437	4	1	3	45	43	46	23	83	138	36	151	17	88	12	265	147	3	0	0	0	2	103	49	104	83	117
COG1719	4	6	1	3	1	6	1	8	6	2	7	23	21	7	48	22	2	3	2	1	6	48	54	5	18	28
COG2122	4	16	1	1	0	0	0	1	3	0	0	3	0	0	0	0	5	0	3	0	2	0	0	0	0	0
COG3735	4	1	0	0	0	0	0	1	4	0	4	30	8	6	13	4	3	3	5	1	4	21	15	25	7	6
COG1536	4	2	0	0	3	0	1	1	19	0	4	287	23	14	12	10	1	30	38	8	53	32	25	21	5	8
COG1238	4	14	5	14	13	10	15	46	88	8	29	190	45	5	241	60	9	34	22	9	28	54	59	127	78	121
COG2005	4	5	2	14	10	12	26	48	103	20	242	10	43	13	275	88	2	2	3	2	3	30	25	26	12	24
COG0360	4	17	4	0	3	2	2	5	5	0	34	193	7	9	10	36	0	13	28	8	30	45	39	107	17	5
COG2015	4	4	0	2	1	3	2	10	5	0	4	6	0	4	0	3	1	16	22	9	39	15	12	0	0	0
arCOG10401	4	3	0	0	0	0	0	0	0	0	0	0	0	0	0	0	1	3	0	0	0	0	0	0	0	0
COG2367	4	9	2	0	0	0	0	2	9	0	5	35	3	58	6	20	2	12	26	2	1	65	44	41	10	0
COG2135	4	10	0	114	127	90	67	244	484	34	348	48	115	22	448	285	0	8	27	10	37	468	283	246	113	168
COG5652	4	7	0	4	10	9	7	12	45	12	6	16	38	10	192	62	3	4	3	3	21	74	42	33	19	59
COG3584	4	9	7	0	2	1	4	0	29	1	0	3	0	1	3	3	8	2	1	0	7	7	15	15	4	2
COG3822	4	3	0	0	0	0	0	0	0	0	0	15	0	5	0	0	1	0	2	4	2	2	2	1	0	0
COG0788	4	17	3	57	91	67	43	129	226	36	55	292	126	24	467	285	1	6	59	24	79	116	49	241	87	186
COG3410	4	0	3	2	1	0	0	4	3	1	26	3	34	3	129	15	2	5	1	0	0	17	14	37	18	77
arCOG10913	4	11	2	0	0	0	0	0	0	0	0	1	0	0	0	0	0	0	0	0	2	0	1	0	0	0
COG1481	4	5	3	0	0	0	0	0	0	0	7	4	1	0	1	0	0	0	5	3	13	2	5	32	0	0
COG5464	4	3	1	4	1	2	2	7	23	0	1	88	0	29	2	7	7	19	1	1	150	14	81	17	0	1
COG0555	4	26	3	44	25	23	26	75	179	30	24	204	99	14	421	143	6	0	0	2	10	41	33	65	62	118
COG0623	4	11	7	2	0	0	1	4	23	0	65	313	24	21	17	93	1	22	87	31	62	128	58	271	33	10
COG2091	4	15	2	0	1	0	1	2	10	0	17	69	10	41	19	11	1	6	17	8	34	202	144	44	5	3
COG2823	4	5	0	2	2	1	1	3	4	0	0	165	0	5	0	0	1	4	8	6	13	72	55	22	0	0
[truncated: 5,899 more rows]

## Sheet: Metagenomes COG reads -Normaliz
Metagenomes COG reads -Normalized to total reads assigned to COG functions within a metagenome-
Abundance (ranking)	COG\Metagenome	AceLak-UKN	AceLak-UKS	AceLak-UKX	AntDL05-0.1	AntDL13-0.1	AntDL24-0.1	AntDL24-0.8	AntDL24-3.0	AntDL36-all	CL34	GSL-Ant-Is	GSL-SStr	GSL-RP	GSL-NStr	HAT-HBT	IC21	Kebrit-DLI	Kebrit-DUI	MarM_01-08	MarM_08-3	OrgLak-St378	SMO1	SMO2	SS19	SS33	SS37
1	COG0675	0.0743909	0.153374	0.430351	2.24268	2.47242	2.43351	1.99951	2.06245	2.02945	1.43392	0.0186851	0.0592062	1.83431	0.859211	3.55898	1.36299	0.851402	0.105825	0.00150216	0.0199511	0.169116	0.686237	0.563749	0.998371	2.75613	2.25017
2	COG0438	0.757435	0.847899	1.3288	0.412169	0.393236	0.349337	0.388359	0.383005	0.367007	0.531425	0.413574	0.263022	0.423778	0.772953	0.411128	0.42231	0.885644	0.487509	0.456655	0.561957	0.44843	0.648229	0.640126	0.66787	0.481117	0.445503
3	COG0582	0.185977	0.200641	0.236567	1.08887	1.26572	1.04963	0.711791	0.769303	0.796223	0.534523	0.284947	0.153517	0.463549	0.361879	0.556246	0.542987	0.401575	0.290127	0.322212	0.242739	0.377511	0.631076	0.53623	0.380259	0.68413	0.463713
4	COG0451	0.390552	0.558514	0.619102	0.410314	0.379511	0.381388	0.462303	0.424708	0.388338	0.498888	0.481307	0.150059	0.442117	0.435333	0.463061	0.477494	0.504304	0.451838	0.3485	0.379071	0.20894	0.454735	0.476405	0.47697	0.48743	0.421576
5	COG0417	0.0253605	0.0762048	0.221467	1.0788	2.04991	1.67019	0.545867	0.546523	0.787869	0.423745	0.291954	0.0538619	0.267126	0.127365	0.27909	0.507694	0.261491	0.0749099	0.0630905	0.194523	0.00654643	0.292709	0.204402	0.206879	0.414333	0.318882
6	COG3039	0.231626	0.209322	0.153517	1.01094	0.931276	0.967208	0.910178	1.01604	0.977577	0.326911	0.0357018	0.109296	0.451618	0.252709	0.173677	0.371977	0.166545	0.280615	0.0150216	0.0149633	0.258584	0.423761	0.418375	0.176744	0.476798	0.340268
7	COG3385	0.33645	0.250801	0.0956336	0.605399	0.614217	0.61841	0.612597	0.738757	0.775622	0.339306	0.0270266	0.10479	0.915609	0.660413	0.371501	0.363487	0.0949461	0.196193	0.00901293	0	0.141839	0.471271	0.464041	0.184873	0.805739	0.782595
8	COG1474	0.0135256	0.0279739	0.0176167	0.89564	0.874773	0.762508	0.829621	0.882704	0.844238	0.909464	0.323152	0.00261974	0.447862	0.217667	0.553072	0.602537	0.0933896	0.0439947	0.00225323	0.00665037	0.00436429	0.460535	0.352767	0.261401	0.550228	0.459902
9	COG0642	0.0743909	0.0742756	0.0302001	0.65576	0.557942	0.596054	0.676322	0.653889	0.614869	0.670091	0.0215212	0.0974544	0.84822	0.534395	0.811498	0.631524	0.0420253	0.0618304	0.0428114	0.0216137	0.0785572	0.594055	0.465038	0.177164	0.643594	0.608755
10	COG1061	0.158926	0.268164	0.430351	0.698435	0.83108	0.649923	0.5627	0.640354	0.647717	0.307545	0.183681	0.193861	0.337167	0.243275	0.284044	0.34202	0.17744	0.198571	0.145709	0.2311	0.351871	0.250135	0.230924	0.284808	0.380774	0.330951
11	COG2202	0.321234	0.272022	0.0830502	0.490893	0.415654	0.45465	0.440661	0.467142	0.416969	0.539171	0.124289	0.246256	0.806461	0.535069	0.520489	0.572459	0.0575902	0.162899	0.0353007	0.0232763	0.253129	0.460288	0.436721	0.185294	0.486101	0.530411
12	COG1028	0.290801	0.342439	0.203851	0.207543	0.169281	0.187462	0.273534	0.262836	0.246645	0.351701	0.378873	0.332498	0.413394	0.469702	0.42057	0.372705	0.205457	0.356714	0.745069	0.703277	0.403151	0.378349	0.471819	0.370868	0.366154	0.37457
13	COG0589	0.0541025	0.0790987	0.0453001	0.573326	0.481766	0.506633	0.606585	0.591335	0.527111	0.558538	0.445939	0.157394	0.515251	0.578872	0.475754	0.501266	0.0264604	0.0868004	0.0615884	0.0315893	0.114563	0.409323	0.420967	0.270091	0.514012	0.576783
14	COG0209	0.0929887	0.203534	0.440418	0.348555	0.408334	0.307319	0.146085	0.168639	0.272518	0.373392	0.381209	0.112125	0.197086	0.182624	0.188072	0.60557	0.613258	0.372172	0.814168	1.42651	0.325139	0.187817	0.151955	0.349283	0.263817	0.179345
15	COG3119	0.57653	0.318324	0.133384	0.341398	0.326667	0.293583	0.309004	0.322097	0.299689	0.446211	0.263259	0.0793258	0.415161	0.450833	0.520489	0.276406	0.315968	0.101069	0.325217	0.292616	0.117836	0.5906	0.545802	0.222156	0.472146	0.471124
16	COG0457	0.990752	0.829571	0.621618	0.0320724	0.032255	0.0272036	0.0679327	0.0652974	0.0695083	0.0596497	0.125957	0.396315	0.185375	0.757453	0.11741	0.108791	0.263047	0.69797	0.460411	0.437262	0.516622	0.642182	0.663258	0.296021	0.159486	0.103753
17	COG0863	0.241771	0.572983	1.36907	0.388579	0.757649	0.489395	0.127449	0.152178	0.383147	0.147962	0.0248578	0.0231585	0.0914725	0.0673891	0.120196	0.123952	1.40396	0.789527	0.0976401	0.244401	0.243855	0.111061	0.130817	0.103299	0.181084	0.125351
18	COG0553	0.344903	0.41768	0.437901	0.511302	0.587681	0.451417	0.446673	0.454704	0.507565	0.379589	0.130629	0.140942	0.220727	0.201493	0.210053	0.256758	0.217909	0.298451	0.181761	0.285966	0.358963	0.320474	0.245481	0.249067	0.385093	0.250701
19	COG1196	0.223173	0.274916	0.374984	0.269832	0.33536	0.290351	0.284957	0.243082	0.272842	0.338531	0.3722	0.110868	0.288779	0.317403	0.306334	0.334986	0.269273	0.235431	0.205795	0.246064	0.355144	0.419442	0.373506	0.290415	0.387087	0.376052
20	COG1378	0.00845351	0.01254	0.0402668	0.856676	0.827649	0.915494	0.717201	0.593164	0.542197	0.48262	0.156154	0.00398201	0.305129	0.106475	0.550518	0.269129	0.0295734	0.0475619	0	0	0.00272768	0.204847	0.172096	0.107644	0.354857	0.24329
21	COG2217	0.0507211	0.0617355	0.0604002	0.231398	0.183693	0.216282	0.415412	0.374043	0.382985	0.313742	0.3385	0.237244	0.296512	0.324141	0.205487	0.373554	0.193005	0.162899	0.114164	0.08978	0.304955	1.16738	0.894381	0.15586	0.150183	0.183368
22	COG0640	0.091298	0.0771694	0.0629168	0.336362	0.375393	0.345566	0.396775	0.382456	0.418753	0.534523	0.100265	0.0554338	0.416266	0.284382	0.397738	0.424978	0.140084	0.128417	0.0623395	0.0432274	0.0496438	0.702772	0.602237	0.163428	0.384429	0.361442
23	COG3378	0.0541025	0.120577	0.427834	1.10159	1.38765	1.32301	0.293974	0.268872	0.463686	0.0875379	0.0870858	0.00691612	0.093461	0.0229123	0.24403	0.0639165	0.32842	0.104636	0.0495711	0.0847923	0.0501893	0.0544201	0.041678	0.0518598	0.170783	0.107353
24	COG1132	0.392243	0.254659	0.229017	0.248892	0.227844	0.201199	0.246482	0.258812	0.239183	0.282755	0.308471	0.312169	0.299606	0.324141	0.315389	0.281136	0.0840506	0.164088	0.261375	0.259365	0.287497	0.277283	0.273001	0.399741	0.316979	0.321211
25	COG0433	0.118349	0.10032	0.309551	0.463856	0.47353	0.415864	0.407596	0.454521	0.432055	0.374941	0.169167	0.0401345	0.222937	0.230471	0.252311	0.285502	0.519869	0.0832333	0.0157726	0.0133007	0.0360054	0.355273	0.292942	0.189078	0.30236	0.277381
26	COG0745	0.483541	0.427326	0.246634	0.183157	0.159445	0.194196	0.182156	0.173395	0.155157	0.173526	0.0557216	0.669502	0.228018	0.363901	0.14148	0.203393	0.160319	0.368604	0.295174	0.239413	0.492619	0.356014	0.352568	0.206038	0.154503	0.130856
27	COG3291	0.45818	0.328935	0.367434	0.228747	0.282288	0.212511	0.141276	0.153641	0.160997	0.169653	0.140972	0.0776492	0.287895	0.252709	0.493477	0.204727	0.415584	0.109392	0.0998933	0.098093	0.139657	0.279011	0.26283	0.447256	0.545577	0.356995
28	COG1012	0.128493	0.132153	0.0830502	0.272482	0.242942	0.276614	0.285558	0.295393	0.277871	0.158033	0.266095	0.422512	0.203272	0.264839	0.267945	0.268765	0.0513643	0.316286	0.389809	0.374083	0.440793	0.251246	0.247874	0.345639	0.173774	0.167275
29	COG0210	0.253605	0.273951	0.382534	0.256844	0.25255	0.254528	0.23025	0.24985	0.213959	0.158808	0.288451	0.249295	0.250776	0.324815	0.259509	0.171374	0.502747	0.196193	0.225323	0.266015	0.255856	0.184732	0.15694	0.252992	0.243217	0.219999
30	COG0840	0.0659374	0.0752402	0.0427834	0.426483	0.355262	0.441721	0.393769	0.42361	0.299851	0.390434	0.00717373	1.40177	0.338934	0.252035	0.0967451	0.266945	0.0311299	0.2497	0.0398071	0.0299267	0.359508	0.130929	0.105691	0.0497574	0.134899	0.135091
31	COG0784	0.400697	0.316395	0.140934	0.21788	0.214576	0.214127	0.194179	0.224974	0.20009	0.222331	0.0250246	0.69025	0.322142	0.242601	0.379473	0.249602	0.0778246	0.305585	0.1044	0.0731541	0.420608	0.310849	0.290948	0.123482	0.210323	0.180192
32	COG1405	0.0016907	0.00771694	0.0276834	0.394675	0.449282	0.492627	0.313813	0.32539	0.389798	0.309094	0.31164	0.00010479	0.290326	0.186668	0.297201	0.283197	0.245926	0.139118	0.00450647	0.00997556	0.000545536	0.304555	0.281775	0.148711	0.292724	0.311895
33	COG0086	0.245152	0.323147	0.498301	0.0938315	0.0834969	0.0837654	0.114223	0.117791	0.11363	0.178949	0.320983	0.176152	0.160187	0.1368	0.142873	0.225224	0.705091	0.316286	0.276397	0.344157	0.161479	0.16832	0.134606	0.299245	0.159154	0.152454
34	COG2801	0.748981	0.716711	0.576318	0.0161687	0.0114379	0.00808026	0.0348681	0.0276188	0.0457441	0.00154934	0.0815804	0.255163	0.0152454	0.17319	0.00951972	0.0599142	0.372002	0.671811	0.163735	0.13467	0.989602	0.0925512	0.146571	0.244021	0.0255843	0.0118575
35	COG1960	0.306017	0.364626	0.118284	0.0821688	0.0752616	0.0729917	0.147889	0.142667	0.176812	0.135567	0.0832487	0.21922	0.208354	0.315381	0.125923	0.16155	0.0435818	0.254456	0.475432	0.420636	0.574449	0.326397	0.356157	0.183892	0.122273	0.0662749
36	arCOG04499	0	0	0	0.993448	0.805688	0.986062	0.811586	0.913798	0.757454	0.0100707	0.000500493	0.00010479	0.0503762	0.0323468	0.00673346	0.0164946	0	0	0	0	0	0.00950193	0.0117656	0.00294339	0.0265811	0.0186332
37	arCOG06160	0	0	0	0.756748	0.64304	0.854084	0.833829	0.903007	0.894119	0.0619737	0.00417077	0	0.0941239	0.0458246	0.0190394	0.0847773	0	0	0	0	0	0.0549137	0.039285	0.0214447	0.0721012	0.053994
38	COG1241	0.0219791	0.0549832	0.1812	0.548146	0.693596	0.56077	0.236863	0.246557	0.24924	0.363321	0.182847	0.00136227	0.195981	0.0761497	0.266784	0.229833	0.221022	0.101069	0.00225323	0.00332519	0.00109107	0.145244	0.0845524	0.132313	0.293721	0.285639
39	COG2226	0.236698	0.248871	0.249151	0.0996628	0.104771	0.1107	0.123241	0.13279	0.118416	0.244021	0.244074	0.162843	0.266463	0.302577	0.289384	0.226194	0.172771	0.216406	0.224572	0.192861	0.139112	0.272224	0.294538	0.202253	0.195703	0.23588
40	COG1522	0.0270512	0.0472663	0.0302001	0.285735	0.27634	0.259915	0.284356	0.294296	0.278682	0.337757	0.359354	0.0992359	0.247462	0.169147	0.284895	0.313882	0.102729	0.112959	0.0585841	0.04489	0.0632822	0.263463	0.220554	0.187817	0.317976	0.303637
41	COG1192	0.0980608	0.085851	0.118284	0.402362	0.462321	0.332099	0.355294	0.382639	0.387446	0.182048	0.0377038	0.125957	0.158862	0.168473	0.247513	0.149179	0.0731552	0.0665866	0.108906	0.136333	0.176208	0.224714	0.171697	0.124604	0.248865	0.212165
42	COG0085	0.204575	0.279739	0.458034	0.0755423	0.058791	0.0746078	0.0835633	0.0958427	0.0918937	0.175076	0.254417	0.150373	0.123731	0.11254	0.133895	0.197329	0.6833	0.293694	0.287663	0.407335	0.150022	0.145491	0.110477	0.287331	0.155167	0.145466
43	COG4974	0.515664	0.500637	0.510885	0.168314	0.171111	0.150024	0.116628	0.127485	0.131717	0.10613	0.0438766	0.134236	0.12594	0.205537	0.139623	0.0914479	0.367332	0.2497	0.102147	0.101418	0.355144	0.213485	0.178677	0.124043	0.139551	0.107141
44	COG0841	0.36181	0.377166	0.246634	0.0103374	0.00777779	0.00754158	0.0330646	0.027253	0.0332537	0.00232401	0.100933	0.69287	0.0925772	0.365249	0.0294105	0.0979972	0.104285	0.219974	0.422106	0.360783	0.517714	0.308134	0.256848	0.347741	0.0461846	0.0357842
45	COG0827	0.228245	0.168808	0.140934	0.41429	0.430524	0.366844	0.355895	0.355752	0.347947	0.243247	0.0555547	0.0212723	0.131685	0.127365	0.129871	0.142508	0.0980591	0.0975018	0.0360517	0.0365771	0.0845581	0.288883	0.243088	0.116614	0.259498	0.166428
46	COG0463	0.224863	0.275881	0.392601	0.184482	0.163791	0.181806	0.230851	0.220402	0.18468	0.194443	0.172837	0.0954634	0.212773	0.177907	0.237916	0.145904	0.191449	0.165277	0.140452	0.124694	0.11238	0.195592	0.186653	0.17324	0.232584	0.233762
47	COG1201	0.0422676	0.0376201	0.0100667	0.229543	0.204739	0.216282	0.263916	0.24985	0.228234	0.316066	0.371366	0.026931	0.315293	0.223732	0.321039	0.278225	0.116737	0.0642085	0.106653	0.0681663	0.0796482	0.194604	0.163521	0.233229	0.288405	0.321423
48	COG2814	0.224863	0.179419	0.125834	0.102844	0.0832681	0.0945391	0.0985927	0.124742	0.111197	0.232401	0.290119	0.424398	0.167037	0.243275	0.160287	0.231045	0.0498078	0.134362	0.377792	0.249389	0.307137	0.193864	0.252261	0.221876	0.107321	0.106506
49	COG1222	0.0760816	0.0771694	0.0453001	0.251013	0.19902	0.244024	0.227845	0.272347	0.209417	0.313742	0.454281	0.000838318	0.334074	0.144887	0.32963	0.363972	0.108955	0.0927456	0.00225323	0	0.00163661	0.151784	0.122043	0.195525	0.302692	0.327352
50	COG0673	0.606962	0.456264	0.18875	0.159832	0.144347	0.167261	0.223637	0.194246	0.177623	0.108454	0.135634	0.125014	0.145384	0.215645	0.0821946	0.0815027	0.0902766	0.168845	0.199787	0.234426	0.12711	0.22854	0.281177	0.108625	0.100676	0.0954952
51	COG1404	0.378717	0.239225	0.299484	0.0885303	0.0839544	0.0910376	0.134062	0.114133	0.118253	0.110778	0.0238568	0.157709	0.236856	0.338967	0.32011	0.0924182	0.367332	0.366226	0.110408	0.123032	0.105288	0.222987	0.220953	0.13049	0.186068	0.160711
52	COG1199	0.0659374	0.0511247	0.0528501	0.361808	0.548563	0.401589	0.223637	0.255337	0.263029	0.244796	0.256586	0.119775	0.24702	0.0950186	0.279168	0.268158	0.0902766	0.0725318	0.0450647	0.0315893	0.083467	0.0862577	0.0949221	0.144226	0.176764	0.250913
53	COG0683	0.135256	0.16302	0.0604002	0.153735	0.128791	0.140866	0.201995	0.18693	0.190195	0.262614	0.286282	0.036362	0.221832	0.210254	0.315466	0.235169	0.0482513	0.108203	0.252362	0.164597	0.156569	0.138703	0.142782	0.223277	0.321299	0.307448
54	COG0459	0.165689	0.187136	0.307034	0.138892	0.115066	0.136018	0.17915	0.150532	0.128067	0.203739	0.371533	0.079221	0.201505	0.10917	0.218412	0.19745	0.457609	0.19976	0.178005	0.196186	0.0605545	0.113406	0.111474	0.181089	0.179755	0.199884
55	COG2205	0.0946794	0.0877802	0.0427834	0.372675	0.348171	0.336408	0.285558	0.333986	0.296363	0.165005	0.0258588	0.234519	0.267568	0.307968	0.108819	0.154152	0.0638162	0.134362	0.116417	0.0914426	0.232398	0.187941	0.168307	0.0786307	0.0917047	0.120692
56	COG0531	0.0879165	0.0829571	0.0528501	0.113711	0.0997388	0.116086	0.161716	0.153824	0.152237	0.197541	0.228058	0.0358381	0.305129	0.461615	0.297124	0.200603	0.141641	0.0998799	0.0608373	0.04489	0.0485527	0.42228	0.390457	0.139461	0.263485	0.271875
57	COG3413	0	0	0	0.507326	0.511733	0.484816	0.389561	0.367275	0.368548	0.232401	0.149314	0.00020958	0.181619	0.16982	0.144963	0.192113	0.00622597	0.00118905	0	0	0	0.274692	0.274197	0.0699407	0.165467	0.116246
58	COG0318	0.258678	0.272022	0.118284	0.0739519	0.0661112	0.0869975	0.114824	0.128217	0.124742	0.115426	0.246576	0.184011	0.212331	0.252035	0.14504	0.125771	0.0420253	0.141497	0.409337	0.330856	0.242218	0.190779	0.237505	0.186415	0.15849	0.133609
59	COG0247	0.111586	0.15048	0.0855669	0.209663	0.185066	0.195812	0.26091	0.219487	0.238048	0.250994	0.403231	0.143457	0.191783	0.17319	0.135288	0.226679	0.0280169	0.18668	0.156224	0.124694	0.106379	0.16289	0.166512	0.156701	0.161812	0.134032
60	COG3842	0.0845351	0.0810279	0.0553668	0.205157	0.176373	0.185846	0.222435	0.234485	0.219069	0.295924	0.181178	0.154355	0.233542	0.153647	0.259354	0.289989	0.0342428	0.052318	0.172748	0.106406	0.110198	0.123155	0.154348	0.216269	0.245875	0.273358
61	COG0464	0.0507211	0.0588417	0.0654335	0.354386	0.374707	0.36846	0.27113	0.247838	0.265705	0.185146	0.253249	0.0178143	0.212552	0.154995	0.244804	0.18326	0.140084	0.147442	0.0345496	0.0266015	0.0327322	0.146725	0.10589	0.116474	0.207332	0.187391
62	COG0436	0.211338	0.220897	0.130867	0.10947	0.0754903	0.112046	0.177347	0.143398	0.139017	0.198316	0.254751	0.0774396	0.190678	0.170494	0.183893	0.239657	0.149423	0.215217	0.229079	0.229438	0.154932	0.10921	0.147568	0.210383	0.12925	0.174898
63	COG0491	0.133566	0.117683	0.0553668	0.133326	0.110948	0.129823	0.233857	0.191868	0.183706	0.208387	0.220884	0.120089	0.235752	0.22508	0.207112	0.20315	0.0404688	0.11177	0.175752	0.162934	0.1222	0.210153	0.270408	0.164129	0.180087	0.223599
64	COG1131	0.14371	0.136011	0.108217	0.13094	0.113007	0.144637	0.165924	0.170651	0.161078	0.194443	0.144809	0.0734576	0.253427	0.286404	0.259586	0.191143	0.124519	0.121283	0.111911	0.0947678	0.104743	0.248531	0.264825	0.170156	0.151844	0.221481
65	COG0365	0.0980608	0.0887448	0.0629168	0.148964	0.126961	0.141674	0.165924	0.162603	0.151183	0.131694	0.231895	0.202454	0.173223	0.214971	0.171045	0.160822	0.133858	0.196193	0.268135	0.251052	0.182755	0.16252	0.185058	0.19945	0.12925	0.121116
66	COG1074	0.0929887	0.098391	0.0755002	0.219735	0.183007	0.214935	0.337259	0.280395	0.293687	0.192893	0.260757	0.113068	0.189794	0.147582	0.145659	0.201088	0.0404688	0.0428057	0.100644	0.113056	0.104743	0.200281	0.146571	0.145908	0.198361	0.119634
67	COG0697	0.165689	0.134082	0.0830502	0.105229	0.0908172	0.105851	0.134062	0.163152	0.137151	0.120849	0.16266	0.325163	0.1677	0.171842	0.158275	0.149907	0.0389123	0.0927456	0.349251	0.320881	0.278769	0.106249	0.14338	0.170437	0.148522	0.185273
68	COG1403	0.114968	0.222827	0.483201	0.128554	0.210458	0.13494	0.0709386	0.100964	0.140152	0.124722	0.0228558	0.0457931	0.0972172	0.137474	0.170194	0.101636	0.501191	0.185491	0.1397	0.279316	0.169662	0.130436	0.124436	0.0930673	0.135563	0.089143
69	COG0823	0.235008	0.16302	0.0830502	0.0485061	0.0414053	0.0420174	0.0739445	0.0596273	0.0615599	0.0883125	0.0535527	0.160747	0.227356	0.475093	0.196741	0.105881	0.0887201	0.200949	0.156975	0.182885	0.11238	0.395009	0.38946	0.183612	0.145531	0.171299
70	COG0517	0.152163	0.157233	0.0931169	0.128024	0.115752	0.122281	0.149091	0.155104	0.137962	0.195217	0.254918	0.18443	0.184934	0.219688	0.147362	0.177802	0.124519	0.167656	0.0818675	0.0997556	0.138021	0.22965	0.21178	0.168614	0.173109	0.164099
71	COG0206	0.091298	0.0839218	0.123317	0.198	0.168824	0.175342	0.205001	0.229913	0.188735	0.266487	0.201699	0.0506134	0.236856	0.122648	0.187995	0.229711	0.272386	0.0998799	0.0563308	0.0748167	0.0480072	0.12587	0.108482	0.148992	0.194706	0.243714
72	COG0624	0.111586	0.0954972	0.0453001	0.127494	0.110033	0.140866	0.254297	0.228632	0.215013	0.302122	0.192523	0.104999	0.227356	0.182624	0.197205	0.255787	0.0529208	0.134362	0.131439	0.119707	0.107471	0.137716	0.176882	0.15628	0.14387	0.174263
73	COG1002	0.0929887	0.0598063	0.0453001	0.319928	0.342909	0.268803	0.298784	0.315147	0.327184	0.165005	0.0775764	0.0296555	0.133011	0.168473	0.121512	0.142387	0.0295734	0.0546961	0.0135194	0.0116382	0.107471	0.221012	0.203404	0.141563	0.238897	0.182309
74	COG1215	0.207956	0.241154	0.359884	0.164603	0.143889	0.143829	0.149692	0.161506	0.132447	0.167329	0.0513839	0.0708379	0.132569	0.192733	0.0927979	0.142023	0.275499	0.152198	0.102898	0.109731	0.105288	0.199047	0.205399	0.145628	0.121276	0.118575
75	COG0188	0.16907	0.204499	0.364918	0.0731568	0.0670263	0.06141	0.0919797	0.0846855	0.0759968	0.116201	0.180511	0.187154	0.105392	0.1213	0.102859	0.131714	0.382897	0.165277	0.288414	0.27599	0.160388	0.10193	0.0969162	0.231407	0.124931	0.119422
76	COG0468	0.0828444	0.151445	0.256701	0.260025	0.265131	0.293852	0.204399	0.19955	0.206822	0.130919	0.185182	0.047365	0.129034	0.055259	0.110212	0.138142	0.401575	0.128417	0.0826186	0.139658	0.0496438	0.108347	0.0949221	0.125865	0.116624	0.103965
77	COG0577	0.365192	0.272987	0.271801	0.0954219	0.101798	0.106659	0.110616	0.117426	0.104952	0.123173	0.110442	0.160643	0.112684	0.212949	0.167408	0.0983611	0.242813	0.112959	0.102898	0.101418	0.0921956	0.246927	0.262432	0.127267	0.132241	0.114764
78	COG1033	0.111586	0.115754	0.0226501	0.168049	0.137713	0.162952	0.198388	0.191685	0.173406	0.233951	0.157155	0.026931	0.264033	0.161734	0.260206	0.188111	0.0280169	0.198571	0.0450647	0.0665037	0.117836	0.143886	0.125632	0.170857	0.250194	0.274205
79	COG0574	0.272203	0.222827	0.279351	0.124844	0.111177	0.120127	0.14308	0.138277	0.131555	0.110778	0.188519	0.0332183	0.101194	0.252709	0.123602	0.104304	0.449826	0.206894	0.0878761	0.118044	0.111289	0.104028	0.0955203	0.131472	0.09835	0.126621
80	COG1109	0.138638	0.16302	0.118284	0.139687	0.120785	0.154602	0.171335	0.170834	0.141612	0.167329	0.303132	0.0808977	0.200621	0.119953	0.174528	0.16531	0.154093	0.12485	0.171246	0.202836	0.151659	0.0861343	0.100306	0.188517	0.106989	0.155206
81	COG0419	0.079463	0.107073	0.145967	0.19429	0.170883	0.195004	0.242875	0.243814	0.223611	0.158808	0.151649	0.0969305	0.191341	0.26147	0.159204	0.145055	0.0793811	0.0630195	0.0668459	0.0947678	0.0501893	0.174613	0.17409	0.127267	0.190719	0.179556
82	COG0747	0.162307	0.121542	0.0931169	0.0893255	0.0846407	0.103427	0.24047	0.184735	0.255648	0.336982	0.0387048	0.162005	0.178084	0.0909753	0.208892	0.278589	0.164988	0.0713428	0.127683	0.0665037	0.0769206	0.172886	0.200014	0.123623	0.1761	0.156477
83	COG0480	0.299254	0.262376	0.405184	0.052217	0.0466668	0.0476736	0.0697363	0.0676752	0.0663452	0.124722	0.147479	0.101541	0.105392	0.0815408	0.0969773	0.125286	0.560337	0.272292	0.176503	0.144646	0.0943777	0.103534	0.102899	0.184453	0.0973532	0.108835
84	COG2203	0.277275	0.242119	0.0805335	0.199856	0.158301	0.180459	0.13827	0.186198	0.136908	0.135567	0.0146811	0.100598	0.207028	0.18532	0.193955	0.134504	0.0653727	0.135551	0.0307942	0.0365771	0.254765	0.222863	0.21517	0.0817142	0.153506	0.163252
85	COG1361	0.397315	0.226685	0.145967	0.132	0.103856	0.123089	0.138871	0.116694	0.0916504	0.247895	0.132297	0.0257783	0.196865	0.110518	0.283037	0.167614	0.112067	0.221163	0.0202791	0.0232763	0.0343688	0.0855173	0.0859483	0.110868	0.251856	0.334763
86	COG5362	0.0371955	0.15241	0.357368	0.349615	0.638694	0.528719	0.0462905	0.0411538	0.284035	0.058875	0.00467127	0.00440117	0.017013	0.00808669	0.032429	0.0458452	0.345541	0.228297	0.137447	0.354132	0.12711	0.0302334	0.024927	0.0102318	0.0259165	0.0133397
87	COG0305	0.148782	0.269128	0.556185	0.0198796	0.0670263	0.0320517	0.00300587	0.00567009	0.0758346	0.00154934	0.0225222	0.0624547	0.0163502	0.0471724	0.0105259	0.0908415	0.874749	0.29964	0.277148	0.555306	0.236763	0.0410927	0.0418774	0.0944689	0.011297	0.00677571
88	COG0270	0.079463	0.239225	0.840569	0.169374	0.309739	0.227594	0.0703374	0.0742598	0.157184	0.0883125	0.0357018	0.0282932	0.0404335	0.0613241	0.0328933	0.0965418	0.283282	0.140307	0.154722	0.256039	0.0960143	0.0879854	0.0923297	0.0696603	0.0548235	0.0616166
89	COG0286	0.349975	0.317359	0.359884	0.0922411	0.0983662	0.0834961	0.104604	0.0907214	0.105195	0.0805658	0.0407068	0.109924	0.0702615	0.136126	0.105181	0.0861114	0.158762	0.256834	0.0473179	0.0382396	0.280405	0.212868	0.191639	0.13035	0.147857	0.130644
90	COG1846	0.0693188	0.0694525	0.0654335	0.355977	0.388661	0.317554	0.273534	0.284236	0.297418	0.18747	0.0430424	0.127843	0.120196	0.080193	0.0955842	0.154394	0.0435818	0.04994	0.0495711	0.0332519	0.083467	0.164001	0.134805	0.0932075	0.133902	0.0876608
91	COG0644	0.0777723	0.0742756	0.0654335	0.138892	0.106373	0.125513	0.164722	0.150897	0.135367	0.209161	0.29796	0.0261974	0.191783	0.1368	0.208815	0.194297	0.124519	0.12485	0.114915	0.0814671	0.0927411	0.214842	0.214971	0.135116	0.180751	0.210047
92	COG0714	0.118349	0.128294	0.161067	0.0795182	0.0773204	0.0654501	0.0673316	0.0691385	0.0783489	0.21226	0.0353682	0.0739815	0.173665	0.229797	0.241631	0.144328	0.20857	0.148631	0.136696	0.197849	0.11238	0.183622	0.181469	0.137078	0.269133	0.240538
93	COG0467	0.0355048	0.0482309	0.0503335	0.258169	0.268105	0.24564	0.254898	0.279663	0.256378	0.261064	0.00583908	0.00670654	0.210343	0.158364	0.157037	0.267916	0.0326864	0.00713428	0.028541	0.0299267	0.0463705	0.261735	0.234115	0.0763881	0.142873	0.123022
94	COG0060	0.150473	0.165914	0.246634	0.0789881	0.0599348	0.072453	0.10761	0.0945624	0.0851619	0.12937	0.187685	0.110763	0.130138	0.101084	0.13227	0.138142	0.488739	0.177168	0.154722	0.177897	0.105288	0.105015	0.0889396	0.197908	0.123934	0.135938
95	COG1372	0.0202884	0.0482309	0.11325	0.10947	0.118954	0.0878055	0.117229	0.122913	0.122958	0.173526	0.11478	0.00785923	0.268673	0.184646	0.337292	0.202544	0.157206	0.0570742	0.00901293	0.0199511	0.068192	0.117355	0.093925	0.193563	0.419981	0.452702
96	COG0542	0.209647	0.254659	0.367434	0.0108675	0.0178432	0.0158912	0.0108211	0.00768205	0.0158969	0.00387336	0.0555547	0.232004	0.0258509	0.103779	0.0103711	0.153666	0.579015	0.208083	0.356011	0.385722	0.249855	0.0832961	0.0897372	0.239957	0.0325618	0.0158806
97	COG1249	0.091298	0.0877802	0.0729835	0.138362	0.120785	0.128746	0.188168	0.161689	0.185734	0.0828898	0.0508835	0.225612	0.145163	0.152299	0.123137	0.143479	0.0498078	0.135551	0.201289	0.17291	0.158751	0.275432	0.25964	0.217531	0.0804078	0.0832142
98	COG2304	0.206266	0.148551	0.130867	0.17494	0.164706	0.168878	0.114824	0.131144	0.129365	0.105355	0.0190187	0.140104	0.155989	0.22171	0.186602	0.097876	0.118293	0.140307	0.116417	0.104743	0.179481	0.163384	0.159134	0.0986738	0.158822	0.177651
99	COG0178	0.140328	0.176525	0.198817	0.0739519	0.0617648	0.0581779	0.100396	0.0837709	0.0772134	0.151061	0.255418	0.128158	0.122405	0.14893	0.111218	0.15682	0.183666	0.18668	0.225323	0.174572	0.1222	0.133767	0.12304	0.265887	0.12925	0.119634
100	COG4771	0.135256	0.10032	0.0654335	0.00477109	0.00434641	0.00350145	0.00901762	0.0133521	0.0127337	0.00309869	0.0450444	0.336585	0.138314	0.572133	0.0406329	0.0509392	0.0280169	0.38644	0.210302	0.292616	0.151659	0.343427	0.332626	0.232388	0.120944	0.0694511
101	COG0111	0.0828444	0.0974264	0.0654335	0.190314	0.14366	0.158643	0.194781	0.193697	0.165133	0.226204	0.280109	0.119775	0.162839	0.1368	0.156804	0.195631	0.0249039	0.0939347	0.127683	0.152959	0.090559	0.0984745	0.110277	0.139741	0.137225	0.145466
102	COG0591	0.174142	0.13794	0.0755002	0.102313	0.0992812	0.0926537	0.114824	0.133521	0.133826	0.0673964	0.206704	0.208532	0.12815	0.188016	0.125304	0.0851412	0.0357993	0.362659	0.159228	0.129682	0.241127	0.142035	0.154547	0.169876	0.108318	0.114552
103	COG4948	0.0642467	0.0675232	0.0377501	0.169374	0.136798	0.161336	0.224839	0.212903	0.201955	0.244021	0.238902	0.0250447	0.176317	0.162408	0.146046	0.225103	0.0217909	0.0820442	0.141203	0.123032	0.0278223	0.189792	0.216765	0.120819	0.132573	0.135303
104	COG1024	0.179214	0.1881	0.0503335	0.0487712	0.0350001	0.0581779	0.115426	0.0901726	0.0944891	0.107679	0.134633	0.18422	0.133232	0.20958	0.078944	0.111824	0.0451383	0.212839	0.345496	0.266015	0.301681	0.177945	0.218361	0.132313	0.0684463	0.0510296
105	COG0477	0.0693188	0.0578771	0.0553668	0.175735	0.122615	0.157296	0.322831	0.279663	0.298067	0.182822	0.224388	0.0290268	0.155547	0.140843	0.150458	0.139598	0.0715987	0.051129	0.0916315	0.0565282	0.0316411	0.131546	0.209187	0.119278	0.137889	0.166852
106	COG0183	0.16907	0.205464	0.0906002	0.102844	0.0830394	0.0859201	0.105206	0.122913	0.110062	0.0914112	0.236566	0.15184	0.137872	0.205537	0.109438	0.102485	0.0902766	0.217596	0.176503	0.174572	0.18821	0.143023	0.180272	0.118857	0.0800755	0.0974009
107	COG0587	0.218101	0.25273	0.470618	0.0060964	0.0125817	0.00673355	0.0168329	0.0100598	0.0184112	0	0.0677334	0.229594	0.0203272	0.080193	0.00766221	0.0491199	0.476287	0.241376	0.339487	0.433937	0.211668	0.0557775	0.0793676	0.21669	0.0275779	0.0129162
108	COG0668	0.111586	0.0954972	0.0855669	0.161422	0.158072	0.164837	0.203798	0.205403	0.205524	0.104581	0.0872526	0.120089	0.155547	0.216993	0.137533	0.132442	0.132302	0.077288	0.0886272	0.0781419	0.13693	0.180783	0.151556	0.117035	0.118286	0.13255
109	COG1216	0.221482	0.272987	0.432868	0.0736869	0.0693139	0.0651808	0.0937833	0.0823077	0.07989	0.110003	0.0815804	0.0993407	0.0713662	0.153647	0.0818077	0.0935097	0.191449	0.185491	0.130688	0.206162	0.10147	0.168937	0.166911	0.125024	0.0923692	0.088296
110	COG1520	0.248533	0.149516	0.108217	0.177061	0.16402	0.180729	0.180352	0.19132	0.163349	0.0945099	0.0195192	0.0580535	0.173002	0.120626	0.233968	0.0865966	0.17744	0.0975018	0.077361	0.0731541	0.0638277	0.189422	0.183263	0.0599892	0.111641	0.153936
111	COG0187	0.142019	0.142763	0.269284	0.0572531	0.0619936	0.0498283	0.0523022	0.0614564	0.0539359	0.0883125	0.1358	0.171017	0.0958915	0.117257	0.0972095	0.118009	0.367332	0.114148	0.263628	0.277653	0.148386	0.0942789	0.0879425	0.228604	0.125928	0.111164
112	COG0249	0.148782	0.117683	0.0880836	0.162482	0.132909	0.151909	0.177347	0.188576	0.149155	0.174301	0.151316	0.0993407	0.200179	0.122648	0.192329	0.181077	0.0404688	0.0915566	0.117168	0.126357	0.0932866	0.0755218	0.0841536	0.115633	0.135563	0.185062
113	COG0630	0.00676281	0.020257	0.0352334	0.177061	0.185294	0.152178	0.186965	0.210342	0.213391	0.352475	0.134299	0.00209579	0.196423	0.147582	0.19558	0.253483	0.132302	0.0463728	0.00300431	0	0.00327322	0.207932	0.15375	0.0960107	0.200355	0.183368
114	COG3316	0.0304327	0.0192924	0.0604002	0.187398	0.193072	0.18019	0.202596	0.218938	0.259541	0.22388	0.0115113	0.0550146	0.162839	0.123322	0.109902	0.261366	0.0544773	0.128417	0.0337985	0.0133007	0.0801938	0.197936	0.171897	0.0908247	0.268469	0.144407
115	COG0443	0.172452	0.192924	0.266767	0.0750122	0.0741178	0.071645	0.085968	0.0821248	0.0706438	0.10613	0.113111	0.187678	0.114009	0.0950186	0.109438	0.107943	0.351767	0.159332	0.194529	0.189536	0.0911045	0.087862	0.0925291	0.135957	0.110311	0.105235
116	COG0674	0.262059	0.226685	0.213917	0.0927713	0.0768629	0.0915763	0.12264	0.109195	0.0971657	0.159582	0.220551	0.0176047	0.145605	0.125344	0.133895	0.151968	0.329976	0.216406	0.00600862	0.00332519	0.0441884	0.0832961	0.0943238	0.0983935	0.158157	0.138055
117	COG0456	0.174142	0.128294	0.0780169	0.0893255	0.0702289	0.0851121	0.113021	0.0936479	0.0864596	0.16578	0.112277	0.173008	0.159525	0.116583	0.220734	0.15403	0.0404688	0.140307	0.0938847	0.101418	0.168571	0.122538	0.14677	0.128248	0.181084	0.230163
118	COG0404	0.0388862	0.0540186	0.0276834	0.0442651	0.0384314	0.0492896	0.0733433	0.0620051	0.0613166	0.100707	0.427755	0.0901192	0.12594	0.128039	0.171045	0.0898712	0.0311299	0.133173	0.279401	0.26269	0.154387	0.103904	0.110277	0.226361	0.207332	0.217035
119	COG0525	0.153854	0.135046	0.234051	0.060964	0.0533008	0.0568312	0.0763492	0.0724308	0.0770512	0.119299	0.237567	0.113487	0.0969962	0.101084	0.11207	0.137051	0.308186	0.156954	0.147962	0.159609	0.105834	0.086628	0.0717898	0.175623	0.117954	0.131703
120	COG1783	0.0608653	0.256588	0.412734	0.163808	0.277255	0.164299	0.0162317	0.0131692	0.16635	0.0333109	0.00567225	0.00681133	0.0108265	0.00336945	0.0118416	0.102121	0.319081	0.293694	0.22983	0.520392	0.161479	0.0167826	0.00917314	0.0168194	0.0162809	0.00741094
121	COG0495	0.162307	0.136011	0.186234	0.0630845	0.0503269	0.0638341	0.0883727	0.0912701	0.0795655	0.0844392	0.227891	0.0950443	0.109811	0.0876058	0.100615	0.119828	0.442044	0.177168	0.124679	0.121369	0.10147	0.0972405	0.0961186	0.158383	0.106324	0.122598
122	COG0013	0.103133	0.12733	0.176167	0.0601688	0.0555883	0.0681436	0.089575	0.0857829	0.0861352	0.112327	0.220717	0.0991311	0.131685	0.101758	0.14357	0.140204	0.305073	0.148631	0.1397	0.164597	0.098742	0.0956363	0.0909337	0.158383	0.130912	0.151607
123	COG0258	0.140328	0.22765	0.427834	0.0355181	0.0565034	0.0433641	0.0474928	0.0393248	0.0523137	0.0457056	0.093759	0.142409	0.0508181	0.074128	0.0467472	0.102	0.202344	0.177168	0.244851	0.483815	0.155478	0.0666369	0.0793676	0.134695	0.0485105	0.0614049
124	COG0569	0.0439583	0.0617355	0.0276834	0.147374	0.107288	0.124167	0.1533	0.143032	0.140882	0.108454	0.221718	0.103113	0.176758	0.227101	0.235361	0.138749	0.0311299	0.0642085	0.0721035	0.0648411	0.0474616	0.116368	0.138794	0.126566	0.198029	0.240961
125	COG0028	0.091298	0.109966	0.125834	0.0880002	0.0901309	0.0942697	0.140074	0.111207	0.103979	0.122398	0.173671	0.176571	0.114009	0.127365	0.0883863	0.1436	0.11518	0.164088	0.198285	0.181223	0.158205	0.0957597	0.140987	0.118296	0.0860562	0.077709
126	COG0366	0.101442	0.155303	0.138417	0.135976	0.107517	0.120935	0.138871	0.136265	0.100734	0.14099	0.0462122	0.235882	0.17234	0.202167	0.131032	0.115341	0.0140084	0.0963128	0.0908804	0.0798045	0.116199	0.108964	0.139192	0.120539	0.129915	0.157959
127	COG0534	0.128493	0.102249	0.0478168	0.11053	0.0924185	0.115548	0.15871	0.175224	0.158239	0.173526	0.120118	0.168292	0.185375	0.159712	0.131573	0.170161	0.0451383	0.0439947	0.0901293	0.0864549	0.15275	0.113159	0.146172	0.100075	0.0946951	0.113281
128	COG0704	0.0101442	0.0260447	0.0201334	0.209928	0.172942	0.185038	0.177948	0.184186	0.165701	0.195217	0.192022	0.0272453	0.180515	0.103779	0.173832	0.180955	0.0357993	0.0630195	0.0330474	0.0365771	0.0229125	0.0712027	0.0717898	0.129089	0.269133	0.24075
129	COG0843	0.00676281	0.01254	0.0151	0.148434	0.135883	0.122551	0.123842	0.162603	0.151426	0.213809	0.111944	0.0693708	0.117102	0.16106	0.0570409	0.193811	0.0342428	0.112959	0.128434	0.139658	0.0420063	0.256922	0.245082	0.159644	0.155167	0.0897782
130	COG0500	0.079463	0.103214	0.198817	0.104169	0.0896734	0.108814	0.166525	0.161323	0.155887	0.131694	0.112444	0.0519757	0.157536	0.134104	0.155102	0.105274	0.112067	0.115338	0.0803653	0.0631785	0.0572813	0.146725	0.142782	0.110307	0.162145	0.155418
131	COG4983	0.00507211	0.00482309	0.0125834	0.335037	0.424347	0.366844	0.182156	0.141752	0.225314	0.121623	0.0091757	0.00157185	0.127487	0.0518896	0.395262	0.0754385	0.0684857	0.0273481	0.00901293	0.0133007	0.0207304	0.108964	0.0931273	0.0475148	0.182745	0.102906
132	COG1253	0.0693188	0.0839218	0.0755002	0.161422	0.131307	0.140058	0.167728	0.164615	0.162619	0.119299	0.103268	0.113906	0.156652	0.113214	0.160597	0.144085	0.0140084	0.0642085	0.0706013	0.0997556	0.0398241	0.177822	0.144577	0.116194	0.180751	0.174051
133	COG3335	0.140328	0.0897095	0.0352334	0.0811086	0.0839544	0.0896909	0.125646	0.13846	0.159131	0.0573257	0.0133465	0.0631882	0.300048	0.196776	0.0647805	0.118737	0.0529208	0.233053	0.00525754	0.00498778	0.0938322	0.176341	0.213575	0.0946091	0.263485	0.253454
134	COG0458	0.131875	0.13794	0.110734	0.0750122	0.0542158	0.0783786	0.108211	0.0971231	0.0838642	0.0968339	0.224721	0.118517	0.123068	0.0997358	0.120428	0.130744	0.102729	0.196193	0.192276	0.181223	0.0971054	0.0835429	0.0911332	0.172539	0.107653	0.110105
135	COG0667	0.0524118	0.0598063	0.0176167	0.168579	0.143203	0.156488	0.209209	0.198819	0.186788	0.173526	0.150482	0.0621403	0.125499	0.159712	0.114237	0.161065	0.0249039	0.105825	0.102898	0.103081	0.0485527	0.142529	0.142981	0.114933	0.0953596	0.101
136	COG0154	0.121731	0.118648	0.15855	0.0864098	0.0757191	0.0773012	0.147288	0.130412	0.121822	0.0952846	0.155653	0.0515565	0.118649	0.157017	0.0958938	0.117645	0.222578	0.0939347	0.151718	0.174572	0.164206	0.103411	0.132612	0.111008	0.055488	0.065428
137	COG0067	0.0304327	0.0549832	0.0503335	0.0832291	0.0745753	0.0864588	0.0949856	0.0943795	0.0764024	0.172752	0.237401	0.155613	0.134115	0.138148	0.135675	0.176589	0.00622597	0.102258	0.220066	0.26269	0.166934	0.0642923	0.073784	0.19062	0.0873853	0.116458
138	COG0470	0.0287419	0.0511247	0.0780169	0.171759	0.184151	0.146253	0.0955868	0.109561	0.141288	0.168878	0.296959	0.0237873	0.145826	0.102431	0.177469	0.142994	0.164988	0.0689647	0.0751078	0.0997556	0.0420063	0.0779898	0.0705933	0.115213	0.131576	0.175745
139	COG0446	0.238389	0.191959	0.1208	0.0675905	0.0523857	0.0624874	0.101599	0.0815761	0.0786734	0.133243	0.202866	0.164101	0.133674	0.127365	0.106342	0.134382	0.0809376	0.0879894	0.113413	0.114719	0.187664	0.0730538	0.0825583	0.137639	0.106324	0.103753
140	COG4177	0.0693188	0.0810279	0.0377501	0.0866749	0.0754903	0.0888829	0.100997	0.122181	0.108358	0.166554	0.207871	0.0181286	0.143174	0.080193	0.239928	0.180228	0.0140084	0.0677757	0.130688	0.109731	0.09165	0.0774962	0.0773735	0.168474	0.258501	0.280345
141	COG1599	0.00338141	0.00675232	0.0176167	0.163012	0.162419	0.17184	0.210411	0.22095	0.196683	0.215359	0.208872	0.000314369	0.177642	0.140843	0.169033	0.164825	0.0482513	0.0309152	0	0	0	0.171035	0.160729	0.0915255	0.177429	0.161982
142	COG0719	0.0219791	0.0569125	0.0704668	0.0779279	0.0745753	0.0896909	0.109414	0.107732	0.0976523	0.213809	0.296792	0.0251495	0.106939	0.0903014	0.111063	0.203272	0.0560337	0.13674	0.11867	0.129682	0.129292	0.120193	0.0881419	0.225941	0.189058	0.117305
143	COG0449	0.130184	0.105143	0.11325	0.164073	0.138856	0.15541	0.197185	0.180711	0.154427	0.123947	0.1353	0.0784875	0.0802042	0.0761497	0.0736037	0.092782	0.193005	0.120094	0.115666	0.118044	0.0714652	0.0948959	0.0775729	0.114933	0.0770851	0.0707215
144	COG1287	0.0253605	0.0376201	0.0880836	0.225567	0.181634	0.218167	0.208006	0.221682	0.180462	0.157258	0.152984	0.00251495	0.155327	0.086258	0.213613	0.149179	0.0435818	0.0225919	0.0067597	0.0116382	0.00163661	0.111432	0.0953209	0.0839568	0.160816	0.19819
145	COG1510	0.00507211	0.00868156	0.00503335	0.555832	0.570753	0.520908	0.349282	0.434767	0.358491	0.0232401	0.00150148	0.014461	0.0190015	0.0208906	0.0232188	0.0287442	0	0	0.00600862	0.00166259	0.000545536	0.0225825	0.0149562	0.0144366	0.0289069	0.00995183
146	COG0592	0.0507211	0.0916387	0.138417	0.317543	0.448596	0.459767	0.0853668	0.0669436	0.212742	0.0650724	0.0588913	0.049356	0.0457363	0.0734541	0.0664058	0.0503327	0.127632	0.0879894	0.0728545	0.0631785	0.0469161	0.0869982	0.0733851	0.0833962	0.0541589	0.0537822
147	COG1009	0.0202884	0.045337	0.0604002	0.0988677	0.0773204	0.0864588	0.109414	0.111756	0.113549	0.167329	0.163161	0.0610924	0.15842	0.154995	0.117255	0.175619	0.0747117	0.18668	0.100644	0.0698289	0.191483	0.110815	0.113268	0.162868	0.120944	0.147795
148	COG0006	0.062556	0.0771694	0.0604002	0.133591	0.105686	0.133324	0.176745	0.173029	0.146073	0.127046	0.0925912	0.130254	0.134778	0.0781713	0.129251	0.124922	0.0466948	0.130795	0.137447	0.136333	0.11238	0.0863811	0.0959191	0.1211	0.103002	0.139537
149	COG0399	0.26375	0.327005	0.374984	0.0805785	0.0782354	0.0756851	0.0667304	0.0760889	0.0580723	0.0364096	0.120786	0.0841462	0.0227577	0.0781713	0.0133895	0.0522733	0.136971	0.240187	0.111911	0.17956	0.116745	0.107113	0.0977139	0.114512	0.050504	0.030279
150	COG0559	0.103133	0.0868156	0.0201334	0.0681206	0.0594772	0.0705676	0.114824	0.10261	0.0953002	0.162681	0.18902	0.0195957	0.130359	0.0916491	0.198598	0.170646	0.0264604	0.04994	0.159228	0.119707	0.107471	0.0881088	0.0965174	0.163849	0.260162	0.230798
151	COG0119	0.138638	0.165914	0.138417	0.0797833	0.0523857	0.0719143	0.121437	0.0885265	0.0687784	0.12937	0.194525	0.0727241	0.132569	0.121974	0.09868	0.114856	0.127632	0.191436	0.165988	0.162934	0.0981965	0.0603434	0.0749805	0.128388	0.0711044	0.0872373
152	COG3677	0.062556	0.0675232	0.0553668	0.159832	0.14183	0.158104	0.130455	0.168273	0.173244	0.125497	0.00834155	0.049356	0.26558	0.147582	0.0843617	0.144691	0.0420253	0.0475619	0.00600862	0.0116382	0.225852	0.106002	0.116658	0.0613908	0.195703	0.181039
153	COG0526	0.0929887	0.0868156	0.0704668	0.0718315	0.0581047	0.0740691	0.110015	0.0923675	0.0812688	0.110003	0.199363	0.0623499	0.152454	0.161734	0.127626	0.141417	0.101172	0.130795	0.0931336	0.0714915	0.0840125	0.159558	0.152154	0.143245	0.14387	0.159653
154	COG1204	0.0270512	0.0299032	0.0302001	0.123253	0.107288	0.114201	0.169531	0.139557	0.117848	0.227753	0.450444	0.00901192	0.198411	0.0795191	0.192407	0.194297	0.0762682	0.0309152	0.00525754	0.00665037	0.0120018	0.0702155	0.0634143	0.0995148	0.151512	0.189085
155	COG0845	0.185977	0.204499	0.18875	0.0060964	0.00526145	0.00404013	0.0150294	0.023412	0.0156536	0.00309869	0.0615606	0.331031	0.0477248	0.157017	0.0133895	0.0503327	0.116737	0.196193	0.246354	0.191198	0.242218	0.207685	0.207193	0.137499	0.0209326	0.0135514
156	COG0346	0.0371955	0.0424432	0.0226501	0.11053	0.09951	0.0945391	0.13286	0.133338	0.11144	0.14254	0.15582	0.0844605	0.142512	0.196776	0.140938	0.155122	0.0171214	0.0713428	0.11867	0.0814671	0.0556447	0.170664	0.171298	0.129509	0.124931	0.130856
157	COG1943	0.236698	0.172667	0.203851	0.0930363	0.104085	0.0993872	0.0889739	0.0850513	0.0947325	0.0774671	0.0161826	0.0759726	0.0969962	0.061998	0.144885	0.0644017	0.157206	0.148631	0.0210302	0.0199511	0.168025	0.0916874	0.0889396	0.111148	0.205007	0.138902
158	COG2244	0.103133	0.0839218	0.140934	0.112386	0.131536	0.0950778	0.11242	0.115231	0.115739	0.215359	0.0120118	0.0464218	0.117986	0.123322	0.135753	0.118494	0.0747117	0.0820442	0.0187769	0.0315893	0.0796482	0.210523	0.198818	0.100916	0.142541	0.147584
159	COG0415	0.00845351	0.0183277	0.0201334	0.0477109	0.0368301	0.0449801	0.051701	0.0521282	0.0509349	0.176625	0.268765	0.138846	0.196865	0.152299	0.187453	0.184351	0.00622597	0.00237809	0.190023	0.182885	0.118927	0.0714495	0.0580301	0.211504	0.157825	0.229527
160	arCOG13487	0	0	0	0.629784	1.00745	0.678742	0.0943844	0.0325573	0.4134	0	0	0	0	0	0.00123834	0.00121284	0	0	0	0	0	0.00394885	0.00099708	0	0	0.000211741
161	COG0492	0.0727002	0.0810279	0.103184	0.103374	0.0864708	0.0910376	0.13827	0.107732	0.115739	0.131694	0.206704	0.0483081	0.152233	0.11254	0.127858	0.113885	0.121406	0.0879894	0.087125	0.119707	0.052917	0.102053	0.100705	0.126846	0.131576	0.138479
162	COG0550	0.126803	0.110931	0.223984	0.0622893	0.0491831	0.0544071	0.061921	0.0526769	0.0596133	0.0968339	0.149314	0.157813	0.0956705	0.0613241	0.0965903	0.100423	0.219466	0.115338	0.138198	0.17956	0.130929	0.093415	0.0759775	0.148011	0.0877175	0.108623
163	COG1226	0.0338141	0.0559478	0.0276834	0.0755423	0.0770917	0.0840347	0.1022	0.111024	0.108439	0.109229	0.163161	0.105523	0.149582	0.175885	0.197205	0.127712	0.0280169	0.0582633	0.0728545	0.0515404	0.0921956	0.124759	0.107286	0.118437	0.222284	0.264253
164	COG1653	0.131875	0.107073	0.0880836	0.125374	0.111634	0.12282	0.152097	0.14852	0.130338	0.123173	0.0717373	0.104999	0.0908097	0.0909753	0.0896247	0.119828	0.0529208	0.02497	0.1397	0.108069	0.122746	0.0800877	0.11267	0.195105	0.102337	0.0946482
165	COG2204	0.319543	0.329899	0.103184	0.0241205	0.0185294	0.0188539	0.0318623	0.0267043	0.0239264	0.00154934	0.0428756	0.312273	0.0329213	0.122648	0.0168723	0.0312912	0.0575902	0.282993	0.220066	0.161272	0.227488	0.117849	0.116858	0.113671	0.036549	0.0213858
166	COG1053	0.0591746	0.0839218	0.0755002	0.0866749	0.0649674	0.0813413	0.096188	0.0921846	0.0747802	0.121623	0.15899	0.12449	0.148698	0.12467	0.109438	0.142145	0.0326864	0.154576	0.166739	0.166259	0.0807393	0.0724368	0.0929279	0.152916	0.107321	0.136573
167	COG5283	0.0524118	0.182313	0.352334	0.321519	0.458661	0.48293	0.0408799	0.0358496	0.200333	0.00154934	0.00233563	0.00848797	0.00265138	0.00471724	0.00216709	0.0138263	0.362663	0.103447	0.0262877	0.0764793	0.0556447	0.00567648	0.00518482	0.00434501	0.000664527	0.000423482
168	COG1063	0.150473	0.126365	0.0604002	0.107085	0.0999675	0.112316	0.111217	0.119072	0.105195	0.114651	0.250246	0.0506134	0.157757	0.0916491	0.161835	0.112309	0.0404688	0.0927456	0.0623395	0.061516	0.0447339	0.0640455	0.0925291	0.0883018	0.132241	0.167699
169	COG1048	0.0743909	0.073311	0.0503335	0.0636146	0.0569609	0.0630261	0.113622	0.0949282	0.095138	0.0797911	0.167999	0.114326	0.0866117	0.101084	0.0758482	0.132806	0.0357993	0.146253	0.0721035	0.126357	0.189301	0.247544	0.212976	0.15628	0.0691108	0.0724154
170	COG0610	0.233317	0.203534	0.221467	0.0530122	0.059706	0.0441721	0.0643257	0.0541402	0.0781056	0.0658471	0.0402063	0.120823	0.055458	0.0855841	0.0930301	0.0728915	0.135415	0.192626	0.0450647	0.0282641	0.233489	0.123772	0.104893	0.125725	0.121941	0.103118
171	COG0045	0.158926	0.161091	0.0931169	0.0816387	0.0812093	0.0794559	0.0985927	0.0877949	0.0741314	0.137891	0.100766	0.128682	0.0989847	0.110518	0.0856001	0.133291	0.191449	0.120094	0.0953869	0.103081	0.0616456	0.100449	0.0937256	0.135256	0.0571493	0.0643693
172	COG0402	0.106514	0.101285	0.0427834	0.104964	0.087157	0.103427	0.12264	0.143581	0.11801	0.133243	0.148146	0.0145658	0.166595	0.0977142	0.206338	0.119707	0.122963	0.0832333	0.0345496	0.0216137	0.068192	0.076509	0.0751799	0.0605498	0.156496	0.2092
173	COG1233	0.0710095	0.0800633	0.0755002	0.0559278	0.0487256	0.049559	0.0775515	0.0768205	0.0721848	0.15261	0.160158	0.028922	0.153559	0.161734	0.148368	0.130137	0.00311299	0.0487509	0.173499	0.192861	0.0796482	0.108593	0.0889396	0.165251	0.148189	0.154783
174	COG3210	0.207956	0.145657	0.125834	0.043735	0.0619936	0.0414787	0.0150294	0.0210342	0.0279007	0.188245	0.210874	0.0317513	0.121963	0.0357162	0.0798728	0.268158	0.138528	0.0796661	0.077361	0.118044	0.0409152	0.0441778	0.0678015	0.174922	0.154835	0.154783
175	COG0330	0.130184	0.155303	0.216434	0.0508917	0.046438	0.0430947	0.0589151	0.0614564	0.0643986	0.116975	0.0925912	0.116526	0.0874954	0.0835625	0.0722879	0.191507	0.129189	0.0998799	0.12543	0.131345	0.100379	0.091564	0.0781711	0.139461	0.0913724	0.0794029
176	COG0358	0.118349	0.167844	0.309551	0.0649399	0.0768629	0.0719143	0.0577128	0.0482872	0.0674807	0.0550017	0.0805794	0.0750294	0.0629702	0.103105	0.0679538	0.0606419	0.305073	0.142686	0.0976401	0.133007	0.0971054	0.0572584	0.0628161	0.110728	0.0684463	0.0730507
177	COG0520	0.0524118	0.0540186	0.0402668	0.0760724	0.0683988	0.0875362	0.120235	0.106451	0.0992744	0.132469	0.166831	0.0944155	0.113788	0.128713	0.105026	0.137172	0.0778246	0.143875	0.0916315	0.0864549	0.0780116	0.125376	0.110875	0.111569	0.0930338	0.109682
178	COG3420	0.277275	0.186171	0.269284	0.0978074	0.124673	0.103966	0.0553081	0.0638342	0.0696705	0.148737	0.112611	0.0134131	0.102741	0.113888	0.118029	0.0992101	0.160319	0.0891785	0.0142705	0.0149633	0.0190938	0.0798409	0.0709921	0.0447116	0.0903757	0.0664867
179	COG3794	0	0.000964618	0.0226501	0.0853496	0.0732028	0.0859201	0.110015	0.11395	0.107628	0.137117	0.0950937	0.00345806	0.116661	0.118605	0.0709722	0.119101	0.180553	0.325799	0.019528	0.0116382	0.0169116	0.29567	0.297928	0.045973	0.0727657	0.0751681
180	COG0008	0.135256	0.12733	0.163584	0.0469158	0.0377452	0.041748	0.061921	0.0513966	0.0553147	0.0650724	0.141973	0.137379	0.0742386	0.0849102	0.070353	0.0881733	0.217909	0.153387	0.147962	0.157946	0.125473	0.0655263	0.0646108	0.141844	0.0601397	0.0751681
181	COG0272	0.136947	0.142763	0.193784	0.0527471	0.0420916	0.051983	0.0841645	0.0638342	0.0538548	0.058875	0.19319	0.0843557	0.0806461	0.0660413	0.0816529	0.0742256	0.256821	0.148631	0.12543	0.119707	0.0954688	0.0607136	0.0755787	0.101197	0.068114	0.0783442
182	COG0444	0.0879165	0.0636648	0.0629168	0.0638796	0.0494119	0.0713757	0.164121	0.12712	0.184517	0.207612	0.0221885	0.0710474	0.133232	0.0835625	0.203397	0.195024	0.0342428	0.0439947	0.0405582	0.0232763	0.0474616	0.0961299	0.104494	0.0744258	0.159819	0.169393
183	COG0601	0.0845351	0.0752402	0.0503335	0.0426748	0.0379739	0.0371692	0.119634	0.109744	0.149317	0.219232	0.0276939	0.102065	0.11644	0.0808669	0.171665	0.186171	0.0591467	0.0689647	0.0706013	0.0598534	0.0447339	0.138703	0.156342	0.0819946	0.153838	0.135091
184	COG0265	0.142019	0.149516	0.186234	0.0495664	0.0512419	0.0522524	0.0432846	0.054506	0.0452575	0.0426069	0.068067	0.121242	0.0618655	0.103105	0.0556478	0.0527584	0.230361	0.222352	0.178005	0.146308	0.0801938	0.0925512	0.0957197	0.124183	0.0461846	0.0656397
185	COG0651	0.0997515	0.0598063	0.0377501	0.0898556	0.0809806	0.0859201	0.104003	0.100232	0.0868651	0.12937	0.25375	0.0222154	0.143837	0.0849102	0.125149	0.12286	0.0342428	0.0594523	0.038305	0.0482152	0.110198	0.106619	0.106887	0.102178	0.137557	0.17998
186	COG1695	0.0236698	0.0212216	0.0151	0.281229	0.321406	0.284425	0.179751	0.171749	0.182895	0.144864	0.0488815	0.0177095	0.0868326	0.0626718	0.0609881	0.124316	0.00778246	0.0154576	0.00826186	0.00332519	0.0114563	0.145491	0.127826	0.0452722	0.087053	0.0675454
187	COG3387	0.0270512	0.0279739	0.0176167	0.231398	0.173399	0.21682	0.233256	0.208696	0.161808	0.143314	0.0203534	0.01247	0.158641	0.0929969	0.12097	0.155607	0.00933896	0.0118905	0.0307942	0.0182885	0.0381875	0.0430672	0.0638132	0.0807331	0.100344	0.138055
188	COG1629	0.0743909	0.0578771	0.0302001	0.00530122	0.00983662	0.00808026	0.00901762	0.0133521	0.0108683	0.0116201	0.0407068	0.18443	0.0947867	0.332902	0.0147827	0.0390534	0.0140084	0.102258	0.224572	0.322543	0.146749	0.24125	0.255053	0.169736	0.068114	0.034302
189	COG0532	0.108205	0.102249	0.15855	0.034723	0.0343138	0.0420174	0.0691351	0.058347	0.0480962	0.104581	0.120786	0.0994455	0.076669	0.0687369	0.074842	0.0919331	0.287951	0.117716	0.135194	0.147971	0.0943777	0.0729304	0.0829571	0.124043	0.0644591	0.0758033
190	COG0613	0.126803	0.131188	0.0654335	0.101253	0.0963074	0.106659	0.107009	0.111756	0.0957057	0.110778	0.201866	0.099655	0.134115	0.092323	0.126543	0.108913	0.0389123	0.0202138	0.029292	0.0299267	0.0354598	0.0578754	0.0695962	0.100636	0.117954	0.178709
191	COG1236	0.0473397	0.0607709	0.0553668	0.225302	0.208857	0.188001	0.137068	0.199185	0.177786	0.0488043	0.0805794	0.0495655	0.0810879	0.0512157	0.127007	0.0560331	0.108955	0.0475619	0.0413093	0.0249389	0.0605545	0.0587392	0.0678015	0.0676981	0.0923692	0.125986
192	COG0322	0.108205	0.0945325	0.0906002	0.0734218	0.0908172	0.0996566	0.0709386	0.0706017	0.0703194	0.0937352	0.196861	0.0688469	0.0985428	0.0970403	0.100305	0.096178	0.0544773	0.0963128	0.121675	0.104743	0.0998331	0.0640455	0.0773735	0.127547	0.0780819	0.117305
193	COG3299	0.00676281	0.0395493	0.0604002	0.360483	0.634348	0.516329	0.117229	0.122913	0.204956	0.0526777	0.00500493	0.00681133	0.00729129	0.0363901	0.0140087	0.068404	0.0124519	0.0130795	0.00901293	0.0299267	0.0343688	0.0320844	0.0209387	0.0144366	0.025252	0.00635223
194	COG1173	0.142019	0.0636648	0.0327167	0.0442651	0.0317974	0.0498283	0.120235	0.115048	0.140477	0.206837	0.0263593	0.0982928	0.121521	0.0566068	0.182345	0.174163	0.0451383	0.0856113	0.0458157	0.0365771	0.052917	0.110198	0.115063	0.0819946	0.123602	0.141443
195	COG0057	0.0591746	0.0704171	0.1359	0.0628194	0.0574184	0.0592553	0.0643257	0.0685897	0.0665074	0.0929606	0.18635	0.160328	0.0746805	0.0525635	0.090863	0.0864753	0.122963	0.141497	0.123177	0.0947678	0.138566	0.0662667	0.0620184	0.110307	0.0897111	0.0978244
196	COG1414	0.0371955	0.0308678	0.0276834	0.226362	0.218464	0.200121	0.164722	0.158762	0.161564	0.120849	0.0458785	0.00901192	0.0806461	0.0707585	0.0693469	0.125286	0.00155649	0.0130795	0.0300431	0.0182885	0.0261857	0.148699	0.139192	0.0620916	0.154503	0.0851199
197	COG0243	0.121731	0.156268	0.0629168	0.0723616	0.0583334	0.0603326	0.0787539	0.0845026	0.0759968	0.114651	0.032532	0.0356285	0.117323	0.0849102	0.0533259	0.119464	0.0311299	0.258023	0.145709	0.104743	0.156023	0.0749048	0.096318	0.0995148	0.0651236	0.0594992
198	COG0524	0.131875	0.140834	0.0906002	0.0665302	0.0546733	0.0848428	0.101599	0.0925504	0.0804577	0.0890872	0.155153	0.113697	0.0813089	0.0903014	0.10077	0.0707084	0.0887201	0.0725318	0.132941	0.154621	0.0469161	0.048867	0.0707927	0.073725	0.0873853	0.0946482
199	COG1208	0.0676281	0.0790987	0.0729835	0.125109	0.102484	0.120127	0.137669	0.128949	0.123606	0.107679	0.142474	0.01247	0.110253	0.080193	0.124298	0.0864753	0.0824941	0.0677757	0.0623395	0.0515404	0.0338232	0.0969937	0.0745816	0.0932075	0.109315	0.118363
200	COG0583	0.0287419	0.0260447	0.0302001	0.0103374	0.006634	0.00565618	0.0210411	0.0256068	0.0283062	0.00309869	0.0775764	0.786133	0.00751224	0.0485201	0.0019349	0.0473006	0.0264604	0.0784771	0.256869	0.227775	0.452249	0.03011	0.0390856	0.131191	0	0.00127045
201	arCOG04505	0	0	0	0.361278	0.348171	0.320248	0.263315	0.302161	0.239264	0.0488043	0.00100099	0	0.0945658	0.0397596	0.024612	0.0686466	0	0	0	0	0	0.0440544	0.0309095	0.0299946	0.0953596	0.0620401
202	COG4206	0.0727002	0.0916387	0.0377501	0.00291567	0.00297386	0.00188539	0.00661292	0.00493846	0.00786734	0.00309869	0.0438766	0.206226	0.093461	0.371988	0.0210517	0.043177	0.0155649	0.0630195	0.135194	0.177897	0.174026	0.24014	0.211979	0.203515	0.09835	0.0391721
203	COG0323	0.0896072	0.0752402	0.0654335	0.119807	0.0969937	0.105043	0.110015	0.102062	0.0885684	0.118525	0.147145	0.0744007	0.128592	0.0869319	0.129329	0.0979972	0.0171214	0.0487509	0.0683481	0.0581908	0.0654643	0.0697219	0.0815612	0.0740053	0.120944	0.123445
204	COG0471	0.0710095	0.0520894	0.0100667	0.0747471	0.0500981	0.0670662	0.0883727	0.0727966	0.0810254	0.0914112	0.235065	0.138113	0.0501552	0.156343	0.0516232	0.0724064	0.0280169	0.11177	0.0728545	0.0714915	0.123837	0.171528	0.180272	0.118997	0.0574816	0.0633106
205	COG0410	0.0659374	0.0636648	0.0125834	0.0577832	0.0544446	0.0552151	0.0661292	0.0771863	0.0806199	0.176625	0.171836	0.0137275	0.117544	0.080193	0.158739	0.142994	0.0140084	0.052318	0.109657	0.0764793	0.0736473	0.0683645	0.0578307	0.122782	0.198361	0.191837
206	COG0596	0.0338141	0.0472663	0.0251667	0.105759	0.0935623	0.107198	0.140675	0.119803	0.115901	0.0658471	0.0348677	0.138532	0.103183	0.152973	0.0692695	0.0743469	0.0217909	0.0392385	0.135194	0.0831297	0.136384	0.14438	0.189246	0.0772291	0.0451878	0.0470065
207	COG0556	0.104824	0.101285	0.0981502	0.0540724	0.0414053	0.0441721	0.061921	0.0585299	0.0561257	0.0805658	0.18585	0.0798498	0.0921354	0.0613241	0.0859871	0.097876	0.0871636	0.102258	0.119421	0.124694	0.0894679	0.0693517	0.0608219	0.158663	0.124267	0.103541
208	COG0411	0.0777723	0.0974264	0.0377501	0.0445302	0.0443792	0.0412093	0.061921	0.0722479	0.0734014	0.123947	0.172003	0.0170807	0.129255	0.0748019	0.169962	0.138749	0.0233474	0.0475619	0.0878761	0.0831297	0.0649188	0.0652795	0.0624172	0.128809	0.204342	0.192684
209	COG0046	0.116658	0.103214	0.0956336	0.061229	0.0430066	0.0641034	0.0853668	0.0656632	0.0553147	0.0650724	0.156821	0.140837	0.0821927	0.0687369	0.0756934	0.079077	0.0871636	0.131984	0.141954	0.161272	0.0981965	0.0394885	0.0604231	0.108906	0.0843949	0.0628871
210	COG0189	0.0541025	0.0520894	0.0855669	0.0758074	0.0711439	0.0705676	0.113021	0.0901726	0.0926237	0.11775	0.132797	0.1247	0.0788785	0.0882797	0.0742228	0.0976334	0.0669292	0.0879894	0.108906	0.109731	0.0971054	0.118466	0.114465	0.0674177	0.0598074	0.0730507
211	COG0501	0.0557932	0.0617355	0.0654335	0.117687	0.101798	0.109622	0.104604	0.122913	0.0980578	0.0759178	0.113445	0.0679037	0.109369	0.106475	0.147517	0.0685253	0.0824941	0.0630195	0.0585841	0.0432274	0.0671009	0.105015	0.0981127	0.079752	0.0820691	0.107776
212	COG0072	0.12004	0.0945325	0.1661	0.0495664	0.0404903	0.0484816	0.0541057	0.050482	0.0521515	0.051903	0.144976	0.0841462	0.0671682	0.0593024	0.0686503	0.0764087	0.277056	0.0963128	0.128434	0.147971	0.0671009	0.0660199	0.0532441	0.116895	0.0581461	0.071145
213	COG0494	0.0490304	0.0414786	0.0377501	0.0819038	0.0683988	0.0762238	0.107009	0.083588	0.085243	0.120849	0.143475	0.13958	0.134115	0.116583	0.125691	0.0987249	0.0311299	0.0451838	0.0908804	0.0881174	0.0469161	0.0821855	0.0863472	0.0913854	0.112305	0.126409
214	COG0546	0.0997515	0.0627002	0.0377501	0.0832291	0.072059	0.0834961	0.103402	0.0905385	0.0828098	0.167329	0.138136	0.0970353	0.145605	0.0593024	0.1397	0.134261	0.0233474	0.0630195	0.0698502	0.0382396	0.0943777	0.0398587	0.0544406	0.083256	0.0966887	0.144196
215	COG5323	0.0118349	0.0520894	0.0830502	0.275133	0.445164	0.404552	0.0324634	0.0224974	0.243563	0.0147188	0.0026693	0.00461075	0.0156873	0.00539113	0.027166	0.00654932	0.342428	0.0356714	0.0277899	0.12802	0.0212759	0.0112295	0.00917314	0.0192021	0.0385426	0.0222328
216	COG0168	0.0777723	0.0520894	0.0302001	0.0811086	0.0677126	0.0754158	0.0739445	0.0978547	0.0867029	0.118525	0.18952	0.118622	0.0961124	0.0849102	0.105491	0.121041	0.0482513	0.0725318	0.0908804	0.114719	0.0540081	0.0865045	0.0875437	0.115493	0.0701076	0.0745328
217	COG1961	0.140328	0.131188	0.402668	0.0588435	0.0700001	0.0624874	0.0559092	0.0559692	0.0626954	0.0673964	0.0336999	0.0475745	0.051039	0.0579546	0.0633874	0.0608844	0.126076	0.108203	0.0728545	0.0648411	0.207304	0.0660199	0.0604231	0.0581671	0.0534944	0.035149
218	COG0628	0.0490304	0.0376201	0.0679502	0.102313	0.105686	0.115009	0.104003	0.146691	0.135529	0.0952846	0.0550542	0.0784875	0.0866117	0.10041	0.0755386	0.105274	0.0420253	0.0463728	0.0615884	0.0581908	0.0785572	0.110074	0.102899	0.0995148	0.103334	0.1082
219	COG0441	0.136947	0.126365	0.14345	0.047976	0.0350001	0.0509057	0.048094	0.0605419	0.055558	0.058875	0.079912	0.073248	0.0543532	0.055259	0.0520876	0.0971483	0.292621	0.146253	0.102898	0.103081	0.0823759	0.062071	0.046464	0.122081	0.08074	0.0512413
220	COG0498	0.0811537	0.0607709	0.0377501	0.0720965	0.0576472	0.0791866	0.123241	0.105354	0.100897	0.10613	0.158156	0.0454787	0.126603	0.0990619	0.125923	0.101393	0.0887201	0.141497	0.0660948	0.0432274	0.0480072	0.0533095	0.0743822	0.0671374	0.0814045	0.0967657
221	COG3547	0.284038	0.248871	0.0855669	0.00212049	0.00137255	0.00107737	0.0048094	0.0060359	0.0113549	0.0216908	0.0225222	0.120194	0.0908097	0.188689	0.0205874	0.0499689	0.202344	0.0963128	0.0225323	0.0116382	0.237308	0.151537	0.178079	0.047655	0.074427	0.040866
222	COG0018	0.079463	0.0839218	0.123317	0.0487712	0.0427779	0.0474042	0.0931821	0.0676752	0.0630198	0.0759178	0.133965	0.0611972	0.0757852	0.0613241	0.0815755	0.0686466	0.249039	0.112959	0.101396	0.103081	0.076375	0.0575052	0.0536429	0.0999352	0.068114	0.0889312
223	COG2804	0.201194	0.198711	0.322134	0.00344579	0.0038889	0.00296276	0.00661292	0.00640171	0.00875951	0	0.0163494	0.154774	0.0101636	0.0384118	0.00270886	0.0224375	0.59925	0.130795	0.0923826	0.0714915	0.176754	0.0435608	0.0456663	0.0493369	0.00265811	0.00381134
224	COG3451	0.0676281	0.0395493	0.148484	0.112121	0.105686	0.103427	0.13827	0.156568	0.162781	0.123947	0.00183514	0.0170807	0.0349098	0.0788452	0.0262373	0.0705871	0.263047	0.0309152	0.00525754	0.00332519	0.0190938	0.199294	0.161726	0.0402264	0.0824013	0.0203271
225	COG0110	0.0574839	0.0675232	0.108217	0.138097	0.113693	0.123897	0.123241	0.13279	0.110548	0.118525	0.11211	0.0384578	0.0870535	0.0606502	0.0608333	0.0851412	0.0762682	0.0879894	0.0405582	0.0432274	0.037642	0.076509	0.0777723	0.072884	0.0814045	0.076862
226	COG2132	0.0321234	0.053054	0.0151	0.125904	0.114151	0.127129	0.146085	0.169554	0.166512	0.0294375	0.00250246	0.047365	0.0216529	0.055259	0.0150922	0.0503327	0.0747117	0.167656	0.048069	0.0282641	0.0709197	0.317266	0.287957	0.013035	0.011297	0.00995183
227	COG2512	0.0202884	0.0144693	0.0201334	0.13253	0.113693	0.149754	0.113622	0.117791	0.101951	0.139441	0.0807462	0.000838318	0.125057	0.115909	0.162454	0.108791	0.0809376	0.0535071	0.00375539	0.0149633	0.00163661	0.139691	0.124834	0.0405067	0.107653	0.112646
228	COG0317	0.0811537	0.085851	0.151	0.0103374	0.012353	0.00861895	0.0156305	0.0182906	0.018249	0.0247895	0.140138	0.168397	0.0715872	0.0734541	0.0955842	0.0522733	0.0747117	0.121283	0.143456	0.166259	0.138021	0.0660199	0.0550388	0.17338	0.10566	0.121328
229	COG2267	0.0760816	0.0800633	0.0729835	0.0556628	0.0468955	0.0595246	0.072141	0.0715162	0.0511782	0.0759178	0.0585577	0.134969	0.0824136	0.12467	0.083046	0.0716787	0.0233474	0.0630195	0.160731	0.12802	0.139657	0.108347	0.118054	0.089283	0.0684463	0.0762268
230	COG0653	0.184287	0.189065	0.256701	0.00212049	0.00205883	0.00323211	0.00841645	0.00457265	0.00811066	0.000774671	0.0338667	0.113068	0.0112684	0.0586285	0.00634648	0.0251057	0.376671	0.185491	0.176503	0.169585	0.105834	0.0484968	0.064212	0.131752	0.0136228	0.0082579
231	COG0618	0.0304327	0.0501601	0.0503335	0.127229	0.101569	0.115548	0.119634	0.11834	0.123201	0.124722	0.155153	0.00523949	0.133674	0.101084	0.140861	0.110126	0.0404688	0.0344823	0.0105151	0.0149633	0.0256402	0.0850237	0.0701945	0.0681186	0.109315	0.121116
232	COG1032	0.387171	0.441795	0.480685	0.00185543	0.00137255	0.00188539	0.0024047	0.00219487	0.00916504	0.00154934	0.00300296	0.0598349	0.000441896	0.00269556	0.00185751	0.0014554	0.185223	0.368604	0.0886272	0.0665037	0.0250947	0.00629348	0.0233317	0.00672776	0.00232584	0.00148219
233	COG1136	0.155545	0.130223	0.153517	0.0593736	0.0544446	0.0552151	0.0697363	0.0722479	0.05937	0.0681711	0.0752408	0.0909575	0.0662844	0.0983881	0.0754612	0.0653719	0.133858	0.108203	0.0826186	0.0781419	0.0796482	0.0557775	0.0656079	0.0756873	0.0558203	0.0690276
234	COG2170	0.0016907	0.00385847	0.00251667	0.177591	0.126275	0.164029	0.150294	0.152726	0.125553	0.101482	0.157488	0.00398201	0.16549	0.092323	0.159436	0.105881	0.00311299	0.0178357	0.0112662	0.00831297	0.00872857	0.0498543	0.0544406	0.0560647	0.106657	0.137208
235	COG0180	0.0608653	0.0646294	0.125834	0.0596387	0.0425491	0.0533297	0.0781527	0.0658462	0.05937	0.108454	0.185016	0.0429638	0.0965543	0.0599763	0.0992218	0.108185	0.20857	0.0546961	0.0615884	0.0698289	0.0420063	0.0667603	0.0524464	0.0948894	0.085724	0.0942248
236	COG1538	0.165689	0.181348	0.1208	0.00636146	0.00869283	0.00727224	0.0126247	0.0120718	0.0111927	0.0054227	0.0383711	0.142619	0.0642959	0.204863	0.0150148	0.0460878	0.0326864	0.0986909	0.158477	0.131345	0.157114	0.180537	0.181867	0.113531	0.0272456	0.0135514
237	COG0420	0.0321234	0.0588417	0.0679502	0.134916	0.128791	0.124436	0.1533	0.14852	0.148993	0.0983833	0.0719042	0.0445356	0.0969962	0.0990619	0.0918692	0.0815027	0.0420253	0.0404276	0.00826186	0.00665037	0.0261857	0.062071	0.0608219	0.0815741	0.126925	0.100154
238	COG3436	0.12004	0.0443724	0.0352334	0.150289	0.110033	0.150293	0.207405	0.23412	0.297337	0.0216908	0.00633958	0.0349998	0.0824136	0.0822147	0.012306	0.0228013	0.135415	0.0463728	0.00450647	0	0.211122	0.0217187	0.029713	0.0131752	0.0332263	0.0254089
239	COG4799	0.116658	0.113825	0.0654335	0.0675905	0.0635949	0.0635647	0.0919797	0.0927333	0.0815932	0.0720444	0.103602	0.0241016	0.0963334	0.0956925	0.0777831	0.0817452	0.0373558	0.0689647	0.110408	0.0681663	0.0769206	0.109951	0.0925291	0.107644	0.0814045	0.0700863
240	COG0504	0.0963701	0.0520894	0.11325	0.0389639	0.03317	0.0414787	0.0613198	0.0543231	0.0500427	0.0790165	0.124289	0.0646553	0.0731338	0.0512157	0.063697	0.0901138	0.26616	0.120094	0.096138	0.116382	0.0523714	0.0619476	0.05464	0.110447	0.0850594	0.0743211
241	COG0793	0.126803	0.12733	0.198817	0	0.00297386	0.00242408	0.00541057	0.00841367	0.00705627	0.00154934	0.0413741	0.108248	0.0393288	0.303251	0.0175689	0.04063	0.15098	0.108203	0.11867	0.101418	0.149477	0.135865	0.138993	0.128248	0.0249198	0.0196919
242	COG0484	0.138638	0.13794	0.123317	0.0365784	0.0480393	0.039324	0.0450881	0.0515795	0.0447708	0.0619737	0.0714037	0.0594158	0.0691568	0.0788452	0.0605237	0.0616121	0.104285	0.196193	0.14646	0.149633	0.0616456	0.0654029	0.0801653	0.0944689	0.0385426	0.0398073
243	COG1413	0.136947	0.105143	0.0654335	0.0943616	0.0828106	0.0907683	0.0955868	0.0930991	0.077619	0.0976086	0.0530523	0.032904	0.128371	0.103779	0.0685729	0.0921756	0.0373558	0.0630195	0.0721035	0.0365771	0.0256402	0.124636	0.147767	0.0214447	0.0697753	0.0857551
244	COG0665	0.0405769	0.0395493	0.0100667	0.013253	0.0121242	0.0191233	0.0577128	0.0398735	0.0510971	0.0666217	0.125957	0.167349	0.0567837	0.109844	0.0819625	0.0634314	0.00622597	0.0903675	0.247105	0.194523	0.189846	0.0707091	0.114664	0.11297	0.0608042	0.0594992
245	COG3344	0.241771	0.245013	0.17365	0.00636146	0.0114379	0.0107737	0.0114223	0.00987692	0.0209255	0.0108454	0.00650641	0.178143	0.00486086	0.0303251	0.00425678	0.0562756	0.281725	0.322232	0.0105151	0.0182885	0.321321	0.0404757	0.0492558	0.0220054	0.00332263	0.0046583
246	COG0306	0.0287419	0.0395493	0.0151	0.138362	0.0988237	0.115278	0.136467	0.13407	0.129446	0.144089	0.0684007	0.0420207	0.141186	0.0660413	0.10998	0.112187	0.0326864	0.0404276	0.0150216	0.0232763	0.0545536	0.0739176	0.084353	0.0413477	0.0943628	0.113705
247	COG1266	0.0338141	0.0356909	0.0176167	0.0707712	0.0537583	0.0579086	0.0709386	0.0748085	0.0779434	0.118525	0.082915	0.0130987	0.0967753	0.128713	0.167098	0.095329	0.00778246	0.0142686	0.0225323	0.0216137	0.0256402	0.227306	0.203803	0.0591482	0.133238	0.172357
248	COG0608	0.114968	0.0926033	0.138417	0.0471808	0.0402615	0.0565618	0.0799562	0.0673094	0.0469607	0.0557763	0.0170168	0.101227	0.0870535	0.0727802	0.0927205	0.0670699	0.231917	0.107014	0.0788632	0.0864549	0.0692831	0.0412161	0.0388861	0.0700808	0.0747593	0.0980361
249	COG3391	0.136947	0.113825	0.0578835	0.104699	0.0748041	0.0915763	0.0841645	0.0865145	0.0797277	0.0364096	0.0370365	0.0315417	0.0673892	0.154321	0.0685729	0.032504	0.0607032	0.0856113	0.0751078	0.0814671	0.0632822	0.123895	0.118453	0.0814339	0.0734302	0.0523
250	COG1175	0.113277	0.0752402	0.0553668	0.102048	0.0864708	0.0915763	0.099795	0.110475	0.0991122	0.0890872	0.0415409	0.0871851	0.0654006	0.0653674	0.0696565	0.0937523	0.0155649	0.0142686	0.107404	0.0947678	0.0452795	0.0591094	0.0849513	0.118717	0.102337	0.081732
251	COG0507	0.0879165	0.167844	0.299484	0.0278314	0.0423203	0.031513	0.0246482	0.0232291	0.0366602	0.0635231	0.0510503	0.0793258	0.0273976	0.0471724	0.0169497	0.0759236	0.174327	0.103447	0.096889	0.126357	0.196938	0.0647859	0.0572324	0.11255	0.0196035	0.0120692
252	COG2197	0.111586	0.131188	0.0704668	0.0734218	0.072059	0.0694903	0.0529034	0.0729795	0.0618032	0.0728191	0.0296959	0.114954	0.10031	0.110518	0.0526293	0.075681	0.0389123	0.0546961	0.0818675	0.0415648	0.115108	0.134508	0.110277	0.0838167	0.073098	0.053147
253	COG1690	0.0507211	0.109002	0.208884	0.176796	0.198334	0.148138	0.0498975	0.0620051	0.11436	0.0983833	0.0712368	0.00534428	0.0519228	0.0397596	0.0563444	0.102849	0.149423	0.0737209	0.00225323	0.00498778	0.00818304	0.0552839	0.0402821	0.0531213	0.0511686	0.064581
254	COG0174	0.0727002	0.085851	0.0578835	0.0408194	0.032255	0.0328597	0.0426834	0.0460923	0.0424187	0.0681711	0.134799	0.0666463	0.0627493	0.0754758	0.0743002	0.0828368	0.112067	0.130795	0.166739	0.176235	0.0911045	0.0465224	0.064212	0.110728	0.0687785	0.0592875
255	COG0147	0.0270512	0.0569125	0.0402668	0.0713013	0.0519282	0.0702983	0.0925809	0.0815761	0.0738881	0.0906365	0.200531	0.092215	0.100531	0.0539113	0.108819	0.0918118	0.0357993	0.0475619	0.0946358	0.118044	0.0665554	0.048867	0.0456663	0.113811	0.0757561	0.0889312
256	COG4608	0.0574839	0.0491955	0.0352334	0.034723	0.0308824	0.0371692	0.105807	0.102793	0.129933	0.240923	0.0140138	0.0651792	0.123731	0.0761497	0.170968	0.171616	0.0217909	0.0404276	0.0337985	0.0232763	0.0332777	0.0682411	0.0895378	0.0584474	0.110976	0.110741
257	COG0614	0.0591746	0.0501601	0.0276834	0.0766026	0.0736603	0.0813413	0.121437	0.104073	0.102762	0.100707	0.11795	0.0560625	0.117986	0.119279	0.102395	0.0857476	0.0108955	0.0178357	0.0135194	0.0133007	0.0485527	0.0941555	0.0827577	0.0775094	0.122937	0.15563
258	COG0516	0.079463	0.0829571	0.0981502	0.0466507	0.0482681	0.0439028	0.0444869	0.0687726	0.0519893	0.105355	0.111777	0.056796	0.085286	0.0613241	0.0643935	0.124195	0.0560337	0.127228	0.121675	0.182885	0.0578268	0.0431906	0.0436721	0.105542	0.050504	0.0715685
259	COG0508	0.0557932	0.0588417	0.0453001	0.0355181	0.0301961	0.0395933	0.0679327	0.0546889	0.0489884	0.0348602	0.0702358	0.129939	0.0459572	0.143539	0.0292557	0.0708297	0.00155649	0.0915566	0.187769	0.22445	0.135293	0.0979809	0.118254	0.166232	0.0289069	0.0192684
260	COG2271	0.104824	0.0945325	0.0377501	0.0638796	0.0494119	0.0560232	0.0565104	0.0731624	0.0561257	0.0960592	0.172336	0.105523	0.109369	0.0835625	0.121821	0.0869604	0.0233474	0.0439947	0.0721035	0.0648411	0.0398241	0.0425736	0.074781	0.0726037	0.104663	0.124715
261	COG1225	0.0321234	0.0289385	0.0176167	0.0747471	0.0617648	0.0630261	0.0901762	0.0890752	0.0902716	0.0859885	0.080913	0.0331136	0.110695	0.110518	0.124608	0.092782	0.0108955	0.0915566	0.077361	0.0648411	0.0201848	0.129942	0.126829	0.0904043	0.10566	0.126198
262	COG0129	0.079463	0.073311	0.0729835	0.052482	0.0361439	0.0476736	0.0583139	0.0559692	0.048745	0.0666217	0.149147	0.10238	0.0676101	0.0451507	0.0613751	0.0741044	0.0544773	0.109392	0.204293	0.209487	0.0911045	0.028876	0.041678	0.100496	0.0402039	0.0586523
263	COG2141	0.00676281	0.00964618	0.0125834	0.13041	0.111634	0.118241	0.149091	0.175224	0.152156	0.0735938	0.0775764	0.0152993	0.103846	0.0876058	0.0647031	0.0832006	0.0482513	0.0653976	0.0458157	0.0498778	0.0480072	0.119329	0.168507	0.0339191	0.0325618	0.0463713
264	COG0115	0.0541025	0.0684879	0.0830502	0.0500965	0.0432354	0.039324	0.0486952	0.0590786	0.0489073	0.0797911	0.141806	0.0780683	0.0844022	0.0876058	0.0753838	0.0897499	0.0856071	0.112959	0.113413	0.129682	0.0600089	0.0692283	0.0697956	0.111569	0.0697753	0.0696628
265	COG1475	0.103133	0.166879	0.299484	0.0503615	0.0725165	0.0619487	0.0318623	0.0353009	0.0495561	0.0147188	0.0188519	0.0690564	0.034247	0.0417812	0.0909404	0.0195267	0.294177	0.114148	0.077361	0.0648411	0.0921956	0.0404757	0.041678	0.0508787	0.0395394	0.0398073
266	COG3383	0.147091	0.126365	0.0654335	0.0413495	0.0313399	0.039324	0.0649269	0.056335	0.055558	0.0673964	0.217714	0.0136227	0.104287	0.0478462	0.140087	0.0620973	0.0404688	0.0737209	0.0353007	0.0465526	0.0501893	0.0340589	0.0500534	0.0939083	0.155832	0.15203
267	COG0285	0.0541025	0.0366555	0.0402668	0.0986026	0.0759479	0.0902296	0.125044	0.114133	0.103573	0.0883125	0.164996	0.0457931	0.120417	0.0909753	0.108355	0.0662209	0.0249039	0.0451838	0.0525754	0.0581908	0.0360054	0.0415864	0.0482587	0.0611105	0.093366	0.12281
268	COG2369	0.0236698	0.0848864	0.1208	0.264266	0.390033	0.343142	0.0264517	0.0267043	0.164646	0.00697204	0.000834155	0.00251495	0.00508181	0.00539113	0.0125382	0.0474219	0.242813	0.0689647	0.00751078	0.0382396	0.0965599	0.0077743	0.00418774	0.00560647	0.00930338	0.00105871
269	COG0768	0.165689	0.160127	0.307034	0.000795182	0.0038889	0.00161605	0.00541057	0.00475556	0.00973279	0	0.0397058	0.133712	0.0150245	0.0613241	0.00371501	0.0229226	0.298847	0.158143	0.166739	0.142983	0.0801938	0.0494841	0.0448686	0.109606	0.00963564	0.00614049
270	COG1331	0.0439583	0.0299032	0.0201334	0.0986026	0.0775492	0.0961551	0.123241	0.106268	0.0895416	0.0983833	0.116281	0.0107933	0.129476	0.0929969	0.131109	0.111702	0.0171214	0.110581	0.0232834	0.0216137	0.0120018	0.0593562	0.0703939	0.0752668	0.093366	0.132126
271	COG0488	0.170761	0.204499	0.1208	0.00238555	0.00571897	0.0070029	0.013827	0.00896239	0.0141936	0.00154934	0.0628953	0.258726	0.0103846	0.0336945	0.00371501	0.0430557	0.0233474	0.110581	0.205795	0.192861	0.210577	0.0597264	0.0620184	0.141984	0.0109647	0.00783442
272	COG0717	0.0135256	0.0299032	0.0402668	0.135181	0.196046	0.173995	0.072141	0.0852342	0.0933536	0.100707	0.0739061	0.0251495	0.080867	0.0667152	0.0782474	0.118252	0.0871636	0.0166467	0.0653438	0.0581908	0.0190938	0.0682411	0.0548394	0.0709218	0.0734302	0.0857551
273	COG3608	0.0152163	0.01254	0.0100667	0.0933014	0.0748041	0.0886136	0.110616	0.118523	0.109169	0.154934	0.13847	0.067275	0.0989847	0.0842363	0.108664	0.118009	0.00933896	0.0237809	0.00600862	0.0166259	0.0409152	0.124759	0.104494	0.0480754	0.0927015	0.109894
274	COG2766	0.00507211	0.00385847	0.00755002	0.08747	0.0892159	0.0813413	0.0967891	0.111573	0.0760779	0.166554	0.0021688	0.0588918	0.144279	0.0774974	0.173599	0.138021	0.0264604	0.0225919	0.00225323	0.00332519	0.0370964	0.0749048	0.0634143	0.0734447	0.188393	0.159441
275	COG0578	0.0236698	0.0250801	0.00755002	0.100723	0.0832681	0.103158	0.085968	0.0885265	0.07989	0.151061	0.18318	0.0974544	0.107381	0.103105	0.0739133	0.117888	0.00155649	0.02497	0.0766099	0.0432274	0.0409152	0.047633	0.0470622	0.0850781	0.0764206	0.0938013
276	COG0702	0.0270512	0.0241154	0.0327167	0.0691809	0.0629086	0.0711063	0.0589151	0.081759	0.0704005	0.0797911	0.0679002	0.0304938	0.09788	0.152973	0.105568	0.101272	0.00933896	0.0368604	0.0630905	0.0515404	0.0550991	0.149069	0.145175	0.111008	0.0966887	0.11307
277	COG0201	0.0963701	0.0819925	0.145967	0.0328675	0.038889	0.0344758	0.0432846	0.0440803	0.0405533	0.0673964	0.096762	0.0557481	0.0589931	0.0512157	0.0617621	0.0794408	0.221022	0.105825	0.0976401	0.0781419	0.0523714	0.0688581	0.0640126	0.105402	0.0714366	0.0692393
278	COG0681	0.0270512	0.0463017	0.100667	0.0816387	0.0793792	0.071645	0.0601175	0.0749914	0.0661018	0.182048	0.092758	0.0375147	0.0954496	0.0545852	0.105104	0.13608	0.0933896	0.0428057	0.0548287	0.0399022	0.0321866	0.0695985	0.0542412	0.0776495	0.0936983	0.0933778
279	COG0805	0.0287419	0.0183277	0.0125834	0.0691809	0.06634	0.0775705	0.0865692	0.0927333	0.0825665	0.11775	0.194859	0.030389	0.113346	0.0903014	0.130412	0.110126	0.0186779	0.0332933	0.0503222	0.0498778	0.0196393	0.0562711	0.0580301	0.0847978	0.128586	0.141443
280	COG3372	0.0016907	0.000964618	0	0.247832	0.259641	0.226517	0.212816	0.246374	0.184274	0.0449309	0.00116782	0.000733528	0.0939029	0.0606502	0.0579697	0.0562756	0	0	0.000751078	0	0.000545536	0.0312206	0.0396838	0.0215849	0.074427	0.0978244
281	COG0621	0.187668	0.130223	0.15855	0.030482	0.0272223	0.0280116	0.0366717	0.0305453	0.0365791	0.0635231	0.120118	0.0718858	0.0437477	0.0451507	0.0174915	0.0540925	0.149423	0.140307	0.1397	0.124694	0.0894679	0.0568882	0.0578307	0.0815741	0.0249198	0.0139749
282	COG1529	0.196122	0.16495	0.0578835	0.0198796	0.0173857	0.0223554	0.0535045	0.0415197	0.0386878	0.0108454	0.0191856	0.0280836	0.0428639	0.0754758	0.0699661	0.00946013	0.0513643	0.208083	0.122426	0.139658	0.145658	0.0791005	0.139791	0.0281725	0.0770851	0.0965539
283	COG0604	0.0355048	0.045337	0.0176167	0.0408194	0.0288236	0.0336678	0.0571116	0.0616393	0.0528004	0.0286628	0.0885873	0.109191	0.0813089	0.0929969	0.0657867	0.0463304	0.0404688	0.133173	0.178757	0.176235	0.130929	0.0867514	0.104693	0.0744258	0.0674495	0.0730507
284	COG1672	0.0388862	0.0443724	0.0352334	0.114506	0.109347	0.105043	0.128651	0.123096	0.120849	0.139441	0.00350345	0.0170807	0.105392	0.0566068	0.0613751	0.189445	0.0404688	0.0606414	0.00751078	0.00166259	0.023458	0.0816919	0.0715904	0.0578868	0.150183	0.0582288
285	COG0518	0.0811537	0.0713817	0.0553668	0.0493013	0.0336275	0.0465962	0.0565104	0.0554205	0.0557202	0.0914112	0.0598923	0.094206	0.0899259	0.0808669	0.0825816	0.102727	0.0560337	0.0915566	0.105151	0.113056	0.0660098	0.0524457	0.0584289	0.102038	0.0897111	0.0950717
286	COG0142	0.0980608	0.065594	0.0503335	0.0445302	0.0384314	0.0554845	0.0661292	0.0579812	0.054828	0.0635231	0.153485	0.0735624	0.0927982	0.0734541	0.0848261	0.0829581	0.0638162	0.0844223	0.108906	0.0931052	0.0807393	0.0605902	0.0566342	0.104561	0.0478459	0.0779207
287	COG3505	0.00845351	0.00868156	0.00503335	0.161687	0.164477	0.156488	0.216423	0.223145	0.226368	0.0782418	0.00183514	0.0120508	0.0349098	0.0579546	0.039859	0.0344446	0.00466948	0.00594523	0.0067597	0.00498778	0.0185482	0.196579	0.158336	0.0203234	0.0511686	0.0298555
288	COG0530	0.0388862	0.0443724	0.0805335	0.0538073	0.0386602	0.0527911	0.0661292	0.066212	0.0699138	0.12937	0.0610601	0.0798498	0.0733548	0.104453	0.0631552	0.0977547	0.0918331	0.0487509	0.0555798	0.0382396	0.0758295	0.142159	0.13999	0.0756873	0.0711044	0.0660632
289	COG0175	0.0388862	0.0964618	0.123317	0.0493013	0.0590197	0.0552151	0.0565104	0.0415197	0.053287	0.0774671	0.0642299	0.0858228	0.0561208	0.0734541	0.0537129	0.0699807	0.155649	0.110581	0.0450647	0.08978	0.0878313	0.0824323	0.073784	0.0759676	0.0787464	0.0666984
290	COG2064	0.0152163	0.0154339	0.0151	0.10841	0.104085	0.0948084	0.0913786	0.124742	0.12166	0.151836	0.0116782	0.0246256	0.126161	0.0855841	0.110522	0.115462	0.0856071	0.00713428	0.00375539	0.0133007	0.00381875	0.139567	0.124635	0.0557843	0.0737625	0.0929543
291	COG2414	0.250224	0.228614	0.0780169	0.030747	0.0144118	0.02047	0.0991938	0.0727966	0.0874329	0.141765	0.21638	0.00167664	0.0627493	0.0444768	0.0412521	0.107457	0.124519	0.0392385	0.00901293	0.00332519	0.00709197	0.0491139	0.0542412	0.0608301	0.0511686	0.0116458
292	COG0705	0.045649	0.0212216	0.00755002	0.0670604	0.0565034	0.0659888	0.0685339	0.0781009	0.073807	0.0991579	0.100599	0.0560625	0.124615	0.0990619	0.126543	0.100908	0.0326864	0.0439947	0.039056	0.0465526	0.0611	0.0899598	0.0901361	0.083256	0.109315	0.116669
293	COG0342	0.0557932	0.0665586	0.156034	0.0543375	0.0478106	0.0412093	0.0444869	0.0537744	0.0453386	0.0573257	0.12212	0.112649	0.0660635	0.0424551	0.066251	0.068404	0.200788	0.0975018	0.0818675	0.0931052	0.045825	0.0529393	0.0390856	0.0808733	0.0548235	0.0563231
294	COG0595	0.0574839	0.0578771	0.156034	0.0744821	0.065425	0.0619487	0.0577128	0.0766376	0.0628576	0.0650724	0.1011	0.00576344	0.0627493	0.0256078	0.0655545	0.0657358	0.292621	0.0701537	0.067597	0.0581908	0.0572813	0.0435608	0.0428745	0.0706415	0.066785	0.0707215
295	COG0334	0.116658	0.0926033	0.0780169	0.0376386	0.0320262	0.0385159	0.0685339	0.0607248	0.0655341	0.0743684	0.0719042	0.0235777	0.0726919	0.120626	0.0702756	0.0599142	0.124519	0.105825	0.0450647	0.061516	0.0692831	0.105755	0.0941244	0.0742857	0.0661204	0.0679689
296	arCOG05219	0.00507211	0.00578771	0.00251667	0.132	0.117582	0.140327	0.211613	0.207415	0.210715	0.120849	0.0243573	0.00125748	0.0813089	0.0505418	0.0697339	0.0868391	0.00155649	0	0.00150216	0	0.00327322	0.0930448	0.0626167	0.056345	0.141544	0.0635223
297	COG0842	0.0743909	0.065594	0.0604002	0.052482	0.0452942	0.0592553	0.0553081	0.0625538	0.0527193	0.0751431	0.0904224	0.0405536	0.0927982	0.0849102	0.100924	0.0853837	0.0653727	0.0594523	0.0638416	0.0964304	0.0692831	0.0629348	0.0913326	0.0901239	0.0910402	0.0988831
298	COG0515	0.207956	0.149516	0.0981502	0.0357832	0.0409478	0.0328597	0.0258505	0.0360325	0.0283873	0.0278882	0.0135133	0.081736	0.0600979	0.146908	0.0626908	0.0385682	0.0389123	0.0998799	0.0803653	0.0748167	0.0949232	0.109457	0.185258	0.0456927	0.0312328	0.0304907
299	COG0280	0.0710095	0.0723463	0.0427834	0.0644098	0.0533008	0.0673355	0.0601175	0.0706017	0.0592889	0.0759178	0.16583	0.117888	0.0667263	0.0343684	0.0701983	0.106608	0.0155649	0.0665866	0.100644	0.0947678	0.0720107	0.0496075	0.0528453	0.0983935	0.0691108	0.0594992
300	COG1004	0.0574839	0.0954972	0.138417	0.0652049	0.0441504	0.0568312	0.0589151	0.0546889	0.0566124	0.0766925	0.0897551	0.0693708	0.0660635	0.0397596	0.0648579	0.0732554	0.0731552	0.0677757	0.103649	0.129682	0.0501893	0.0557775	0.0548394	0.0947493	0.068114	0.0658515
301	COG0513	0.1454	0.180384	0.18875	0.00424097	0.00434641	0.00430947	0.0186364	0.00676752	0.0107872	0.00697204	0.0318647	0.321285	0.00817508	0.0350423	0.00503075	0.026076	0.0669292	0.0903675	0.153971	0.142983	0.175663	0.0566414	0.0634143	0.0965714	0.012626	0.0118575
302	COG1884	0.0676281	0.0800633	0.0478168	0.0405543	0.025621	0.0471349	0.0661292	0.0581641	0.0648041	0.0921859	0.0972625	0.0248352	0.0919144	0.0822147	0.0645483	0.080775	0.0295734	0.159332	0.113413	0.0698289	0.0349143	0.106372	0.0859483	0.0836765	0.0787464	0.071145
303	COG0277	0.103133	0.123471	0.0629168	0.0127229	0.00549021	0.0115817	0.0366717	0.0232291	0.0340648	0.0457056	0.0372033	0.0770205	0.0355726	0.0640196	0.0537903	0.0527584	0.0311299	0.0796661	0.196782	0.146308	0.135838	0.112542	0.177281	0.0969919	0.0528299	0.0497591
304	COG0442	0.0997515	0.0974264	0.1661	0.0204097	0.0183007	0.0207393	0.0348681	0.0354838	0.0343081	0.0805658	0.073072	0.0643409	0.0574465	0.0505418	0.0525519	0.0742256	0.252152	0.0951237	0.077361	0.0831297	0.0512804	0.06022	0.0438715	0.0881617	0.0634623	0.0616166
305	COG0739	0.1454	0.176525	0.198817	0.00768676	0.0112092	0.00673355	0.0108211	0.00640171	0.0115982	0.00232401	0.0362023	0.130358	0.0150245	0.0734541	0.00712044	0.0309273	0.127632	0.129606	0.16749	0.197849	0.0981965	0.0668837	0.0699951	0.0846576	0.0179422	0.0112223
306	COG0535	0.180905	0.186171	0.216434	0.021735	0.0217321	0.0185846	0.0324634	0.0356667	0.0331726	0.0340855	0.00650641	0.0180238	0.0227577	0.0215645	0.0323516	0.0385682	0.189892	0.130795	0.116417	0.279316	0.0430973	0.0303568	0.0492558	0.0367223	0.0199358	0.024562
307	COG1595	0.162307	0.107073	0.1359	0.00371085	0.00549021	0.00296276	0.00541057	0.0062188	0.0128148	0.0054227	0.0253583	0.132559	0.0371193	0.18532	0.0178011	0.0785918	0.0591467	0.0749099	0.0683481	0.053203	0.16257	0.16795	0.167709	0.0960107	0.0362167	0.030279
308	COG0012	0.0862258	0.065594	0.0805335	0.0485061	0.0468955	0.0525217	0.065528	0.0623709	0.0638309	0.0945099	0.097763	0.0477841	0.0667263	0.049194	0.0451993	0.0785918	0.172771	0.140307	0.0863739	0.0831297	0.0409152	0.0542967	0.0398832	0.0831158	0.0382103	0.0489122
309	COG1309	0.0879165	0.085851	0.0276834	0.0453254	0.0313399	0.0347451	0.0492963	0.0541402	0.0486639	0.0704951	0.0180177	0.21681	0.0499343	0.120626	0.0342865	0.0635527	0.0202344	0.0606414	0.0863739	0.0847923	0.196938	0.0826791	0.091532	0.0720431	0.0515008	0.0510296
310	COG0568	0.140328	0.128294	0.201334	0.00318073	0.00434641	0.00188539	0.00541057	0.00402393	0.00981389	0.000774671	0.0283613	0.15687	0.00508181	0.0357162	0.0019349	0.0209821	0.252152	0.0927456	0.228328	0.209487	0.129292	0.0250505	0.0406809	0.0899838	0.0099679	0.0046583
311	COG0489	0.0997515	0.10032	0.0830502	0.0373736	0.0183007	0.0239714	0.048094	0.0354838	0.0416888	0.0883125	0.0752408	0.0714666	0.0658425	0.107823	0.0461281	0.0766513	0.118293	0.0701537	0.0645927	0.0698289	0.120018	0.091564	0.0841536	0.0909649	0.0471814	0.0529353
312	COG0661	0.0270512	0.0318324	0.0251667	0.0341928	0.0329412	0.0328597	0.0456893	0.0508479	0.0511782	0.0929606	0.103769	0.101856	0.076669	0.0896275	0.0655545	0.0924182	0.0186779	0.0344823	0.1397	0.0947678	0.10147	0.132163	0.107286	0.0905444	0.0804078	0.0726272
313	COG2309	0.0405769	0.0289385	0.0100667	0.0842893	0.0704577	0.0713757	0.100997	0.0857829	0.0845941	0.11775	0.181012	0.00471554	0.129034	0.0721063	0.13792	0.119343	0.0171214	0.00356714	0.00600862	0.00831297	0.0103652	0.073424	0.0588278	0.0776495	0.102669	0.126621
314	COG0044	0.0693188	0.0636648	0.0604002	0.0482411	0.0384314	0.039324	0.0679327	0.0618222	0.0643175	0.047255	0.120285	0.0505086	0.0947867	0.0754758	0.102859	0.0610057	0.0466948	0.0998799	0.0721035	0.0914426	0.0512804	0.0528159	0.0648102	0.0756873	0.0814045	0.117728
315	COG1743	0.0321234	0.0270093	0	0.0736869	0.108432	0.0595246	0.0601175	0.0760889	0.072347	0.149512	0.0191856	0.0071257	0.0967753	0.0667152	0.103633	0.0971483	0.00933896	0.0154576	0.00525754	0.00166259	0.00981965	0.126733	0.0969162	0.106523	0.217965	0.174263
316	COG0395	0.0896072	0.0723463	0.0629168	0.0986026	0.0722877	0.0778399	0.0709386	0.0929162	0.0872707	0.0689457	0.0458785	0.0372004	0.0583303	0.0525635	0.0611429	0.0794408	0.0264604	0.00832333	0.0938847	0.0914426	0.0490982	0.0560243	0.0695962	0.12993	0.0833981	0.0741094
317	COG0633	0.0591746	0.0559478	0.0226501	0.0678556	0.072059	0.0751465	0.0739445	0.0735282	0.0729959	0.138666	0.0990976	0.0200148	0.106939	0.0626718	0.11741	0.103455	0.0155649	0.0332933	0.0608373	0.0332519	0.0147295	0.0382545	0.0472616	0.0580269	0.137557	0.149277
318	COG3379	0.0321234	0.0212216	0.0201334	0.0940966	0.0887583	0.0875362	0.103402	0.104439	0.0948947	0.18747	0.080913	0.000943108	0.0963334	0.0559329	0.0918692	0.109155	0.0809376	0.00356714	0	0	0.000545536	0.10267	0.0837548	0.0487762	0.117954	0.0988831
319	COG2303	0.00338141	0.0221862	0.00251667	0.0736869	0.0581047	0.0584472	0.0715398	0.0870632	0.0742936	0.0689457	0.0243573	0.132664	0.0897049	0.103105	0.0648579	0.0742256	0.00311299	0.0570742	0.166739	0.106406	0.0911045	0.0914406	0.108682	0.0747062	0.0435265	0.0503944
320	arCOG06319	0	0	0	0.269037	0.414968	0.269611	0.0763492	0.0693214	0.145424	0.0642977	0.000667324	0	0.0629702	0.00943447	0.17507	0.0305635	0	0	0	0	0	0.0172762	0.0135603	0.0231267	0.117621	0.0421365
321	COG0474	0.079463	0.116719	0.178684	0.00848194	0.00709152	0.00619487	0.00661292	0.011706	0.00957057	0.190569	0.00684007	0.0281884	0.0123731	0.092323	0.00719784	0.107336	0.406245	0.077288	0.0112662	0.0149633	0.0758295	0.122414	0.125034	0.0543827	0.0212649	0.018845
322	COG0367	0.0743909	0.0742756	0.123317	0.0416145	0.0450654	0.0387853	0.048094	0.0437145	0.0393367	0.0673964	0.0188519	0.0679037	0.0695986	0.126691	0.0553382	0.0549415	0.0840506	0.112959	0.0683481	0.0997556	0.0452795	0.0944023	0.0921302	0.075407	0.0608042	0.0690276
323	COG1203	0.045649	0.0434078	0.0327167	0.179181	0.193987	0.152717	0.154502	0.164067	0.159942	0.058875	0.00633958	0.0478889	0.0410963	0.0849102	0.0462055	0.0217098	0.0124519	0.0237809	0.00375539	0.00831297	0.0687375	0.0387481	0.0283171	0.0469541	0.0787464	0.0421365
324	COG0112	0.0828444	0.098391	0.130867	0.0265061	0.0276798	0.0309743	0.0372728	0.031094	0.0313071	0.0573257	0.0929249	0.0838318	0.0567837	0.0525635	0.0534033	0.0612483	0.116737	0.114148	0.0953869	0.131345	0.0572813	0.047633	0.0586283	0.0986738	0.0521654	0.0552644
325	COG1107	0.00507211	0.00578771	0	0.113446	0.0706864	0.102619	0.134062	0.108463	0.089055	0.11775	0.2032	0.000419159	0.135441	0.0673891	0.139158	0.118009	0.00466948	0	0	0	0.000545536	0.0335652	0.039285	0.0592884	0.0993468	0.134667
326	COG0730	0.0574839	0.0549832	0.0402668	0.0585784	0.0519282	0.0573699	0.0589151	0.0588957	0.0665074	0.0557763	0.0857511	0.0931581	0.085065	0.0876058	0.0598272	0.0607631	0.0186779	0.0380495	0.130688	0.116382	0.0851036	0.0714495	0.079567	0.0541024	0.066785	0.0836377
327	arCOG07782	0	0	0	0.384868	0.600034	0.422598	0.0781527	0.0795641	0.16562	0.00309869	0.000166831	0	0.00154664	0.00336945	0.00216709	0.00606419	0	0	0	0	0	0.0130806	0.00837548	0.000140162	0.00199358	0.00127045
328	COG0423	0.0371955	0.0463017	0.125834	0.039229	0.0276798	0.0344758	0.0613198	0.048653	0.0399855	0.0550017	0.142641	0.00649696	0.0786575	0.0687369	0.0915596	0.0627037	0.242813	0.0868004	0.0240345	0.0415648	0.0196393	0.0628114	0.0574318	0.0864797	0.0853917	0.0980361
329	COG0554	0.0676281	0.0385847	0.0201334	0.112386	0.0855557	0.0931924	0.106408	0.110475	0.0885684	0.0666217	0.118617	0.0566912	0.09788	0.0633457	0.0694243	0.080775	0.00466948	0.0285371	0.0713524	0.0515404	0.0452795	0.0443012	0.045068	0.0790512	0.061801	0.0605579
330	COG2220	0.0439583	0.0578771	0.0503335	0.0678556	0.0615361	0.0619487	0.0841645	0.0812103	0.0742936	0.124722	0.0964283	0.0151945	0.0824136	0.0586285	0.0992218	0.095329	0.0778246	0.0368604	0.0270388	0.0216137	0.0196393	0.0795941	0.0763764	0.0683989	0.102005	0.101212
331	COG1988	0.0101442	0.00578771	0.00251667	0.105229	0.113693	0.103427	0.111217	0.105171	0.0957868	0.127046	0.0240237	0.0391914	0.0830765	0.0498679	0.150768	0.0574885	0	0.00594523	0.0127683	0.00498778	0.0201848	0.0950193	0.0857489	0.0501779	0.144867	0.155418
332	COG0750	0.0490304	0.0395493	0.0755002	0.069976	0.0645099	0.0684129	0.0691351	0.066212	0.0567746	0.0766925	0.116281	0.0486224	0.0651797	0.0572807	0.0762351	0.0669486	0.127632	0.0939347	0.0683481	0.0665037	0.0512804	0.0382545	0.0502529	0.0814339	0.0475137	0.0671219
333	COG0475	0.0693188	0.102249	0.100667	0.0432049	0.034085	0.0387853	0.0360705	0.0409709	0.0454197	0.0828898	0.0709032	0.073772	0.0234205	0.074128	0.0150922	0.0747108	0.185223	0.11177	0.0660948	0.0482152	0.0654643	0.0760154	0.0813618	0.117736	0.0289069	0.0506061
334	COG1373	0.245152	0.226685	0.130867	0.0310121	0.0459805	0.0253182	0.0372728	0.0365812	0.0376334	0.0557763	0.0398726	0.0198053	0.0355726	0.0134778	0.0218257	0.0397811	0.180553	0.205705	0.0443136	0.0199511	0.0632822	0.0365269	0.0277188	0.0527008	0.0461846	0.0300672
335	COG2873	0.0287419	0.0250801	0.0151	0.060964	0.040719	0.0560232	0.0763492	0.0726137	0.0492317	0.122398	0.196193	0.0466314	0.0992057	0.0700846	0.0903986	0.0897499	0.0202344	0.0237809	0.0983912	0.0931052	0.0398241	0.0429438	0.044071	0.0817142	0.0704399	0.0944365
336	COG0732	0.150473	0.0954972	0.0981502	0.0503615	0.0585622	0.0331291	0.0360705	0.0382273	0.0511782	0.0782418	0.0392053	0.0628738	0.0360145	0.0539113	0.0539451	0.0482709	0.0311299	0.0844223	0.0232834	0.0232763	0.126019	0.120687	0.108482	0.0818544	0.0890466	0.0662749
337	COG0050	0.101442	0.115754	0.223984	0.00265061	0.00251634	0.000808026	0.00541057	0.0031094	0.0073807	0.00154934	0.0255251	0.100913	0.00883792	0.0397596	0.00286366	0.0281378	0.333089	0.16171	0.138949	0.14132	0.0938322	0.0322078	0.046464	0.0974123	0.0132905	0.0071992
338	COG0064	0.0591746	0.0723463	0.145967	0.0394941	0.0304249	0.0360918	0.0384752	0.0449949	0.0422565	0.0813405	0.0999318	0.0121556	0.0656216	0.0566068	0.0601368	0.0603993	0.224135	0.0665866	0.0660948	0.0665037	0.0283679	0.0578754	0.0432733	0.104	0.0518331	0.0802499
339	COG2352	0.00845351	0.020257	0.0201334	0.0500965	0.0418628	0.0500976	0.0589151	0.0715162	0.0519082	0.103031	0.217381	0.108038	0.0872745	0.0882797	0.0757708	0.106245	0	0.0178357	0.0638416	0.0399022	0.0660098	0.0584924	0.0480593	0.102178	0.0880498	0.0859669
340	COG2911	0.128493	0.128294	0.17365	0.0212049	0.0354576	0.0215474	0.0108211	0.00823077	0.0221421	0.00464803	0.0316979	0.14199	0.0395497	0.128039	0.0099067	0.0209821	0.0591467	0.101069	0.0991423	0.108069	0.209486	0.0581222	0.0672032	0.0724636	0.0146196	0.0131279
341	COG0031	0.0980608	0.0839218	0.0679502	0.0296868	0.026536	0.0258568	0.0450881	0.0464581	0.0393367	0.0604244	0.0767423	0.110763	0.0598769	0.0768235	0.0747646	0.0509392	0.0669292	0.103447	0.0863739	0.0997556	0.0567357	0.07219	0.0835553	0.0782102	0.0471814	0.0563231
342	COG0208	0.00676281	0.0135046	0.0251667	0.0463856	0.0818956	0.051175	0.051701	0.0449949	0.0545036	0.127046	0.0719042	0.0399249	0.0260719	0.0222384	0.0396268	0.183745	0.00466948	0.0154576	0.162233	0.399022	0.0490982	0.0223357	0.0265223	0.07807	0.0508363	0.0279498
343	arCOG05978	0.0016907	0.00192924	0.00251667	0.295808	0.446994	0.474311	0.0697363	0.0775521	0.25946	0.00619737	0	0.000314369	0.0055237	0.0074128	0.00673346	0.014554	0.00311299	0	0.000751078	0	0.00109107	0.0183868	0.0113667	0.000981131	0.00598074	0.00211741
344	COG0639	0.0524118	0.0588417	0.0755002	0.0792532	0.0878433	0.0689516	0.0625222	0.0634684	0.060911	0.0797911	0.0422082	0.040344	0.0877164	0.0572807	0.0961259	0.096178	0.0420253	0.0309152	0.0495711	0.0748167	0.0900134	0.0452884	0.0412791	0.0619514	0.0827336	0.0830025
345	COG0148	0.062556	0.0926033	0.148484	0.0379037	0.0244772	0.030705	0.0444869	0.0360325	0.0314693	0.0642977	0.0904224	0.0507182	0.0461782	0.0559329	0.0493787	0.0499689	0.23503	0.0998799	0.0743567	0.0814671	0.0774661	0.0367737	0.0354961	0.0787708	0.0375458	0.0326081
346	COG0499	0.0828444	0.0713817	0.0478168	0.039229	0.0347713	0.0360918	0.0697363	0.0519453	0.0455008	0.0488043	0.175339	0.0178143	0.0665054	0.0640196	0.070353	0.0641591	0.0575902	0.105825	0.103649	0.101418	0.0409152	0.0473862	0.0452675	0.102318	0.0488427	0.0635223
347	COG0469	0.0760816	0.0684879	0.0578835	0.0736869	0.0674838	0.081072	0.0667304	0.0711504	0.0604244	0.0712698	0.135133	0.108562	0.0486086	0.0505418	0.0376919	0.0642804	0.0186779	0.0665866	0.0908804	0.0748167	0.068192	0.0382545	0.0442704	0.0782102	0.0398716	0.0389604
348	COG0145	0.0642467	0.0231508	0.00755002	0.0508917	0.0471243	0.0562925	0.075748	0.0824906	0.0686161	0.0890872	0.0205202	0.0230537	0.114672	0.105801	0.166711	0.0719212	0.0171214	0.11177	0.0690992	0.0382396	0.0185482	0.0655263	0.079567	0.0472345	0.0917047	0.0872373
349	COG2405	0.00676281	0.000964618	0.00503335	0.115566	0.12536	0.134132	0.129253	0.148154	0.165457	0.0945099	0.00383711	0.00261974	0.101194	0.0808669	0.0925657	0.0711935	0.0124519	0.00237809	0.000751078	0	0.00163661	0.0882322	0.0660067	0.0543827	0.109979	0.0783442
350	COG0465	0.123421	0.141799	0.198817	0.00424097	0.00709152	0.00781092	0.0114223	0.00768205	0.0102194	0.0131694	0.0342004	0.0834126	0.0234205	0.0896275	0.00851357	0.0220736	0.196118	0.0868004	0.157726	0.159609	0.0703741	0.0539265	0.0580301	0.0911051	0.0172777	0.0103753
351	COG0855	0.00845351	0.0270093	0.0352334	0.0577832	0.0537583	0.0439028	0.0348681	0.0417026	0.0328482	0.0890872	0.137969	0.0874994	0.0729129	0.0667152	0.0788666	0.105881	0	0.0107014	0.114915	0.13467	0.0632822	0.0262845	0.0346984	0.127127	0.106989	0.0906252
352	COG0215	0.0727002	0.0675232	0.130867	0.0294217	0.0311112	0.0368999	0.0468916	0.0451778	0.0419321	0.0526777	0.103769	0.0494608	0.0623074	0.0438029	0.0636196	0.0662209	0.154093	0.0915566	0.0758589	0.0748167	0.0469161	0.047016	0.0384873	0.0853584	0.0508363	0.0728389
353	COG1022	0.123421	0.155303	0.0503335	0.0519519	0.0400328	0.0455188	0.0679327	0.0625538	0.0571801	0.0550017	0.00884204	0.114745	0.0470619	0.0842363	0.0291009	0.057731	0.0217909	0.0975018	0.0923826	0.0681663	0.0943777	0.0807047	0.0751799	0.0637735	0.0212649	0.0148219
354	COG0612	0.0845351	0.0993556	0.163584	0.00291567	0.00549021	0.00377079	0.0048094	0.00402393	0.00973279	0.00154934	0.0367028	0.115059	0.0220948	0.0936708	0.0104485	0.0291081	0.199231	0.18668	0.123177	0.109731	0.0540081	0.0834195	0.0777723	0.115213	0.0292392	0.0150336
355	COG1082	0.179214	0.128294	0.0679502	0.0731568	0.0677126	0.0729917	0.0697363	0.0770034	0.0683728	0.0449309	0.00784106	0.0266166	0.0656216	0.0667152	0.0498431	0.0408726	0.0233474	0.0178357	0.0585841	0.0781419	0.0327322	0.0908236	0.101303	0.0438706	0.0634623	0.058864
356	COG0172	0.062556	0.0694525	0.125834	0.0265061	0.0237909	0.0280116	0.037874	0.0444462	0.0352814	0.0604244	0.0980966	0.0499847	0.059656	0.0451507	0.0630004	0.0671912	0.172771	0.077288	0.0683481	0.0781419	0.0703741	0.0491139	0.042675	0.0932075	0.0584784	0.0641575
357	COG5518	0	0.00771694	0	0.318868	0.507158	0.494781	0.037874	0.0320085	0.216879	0	0	0	0.00154664	0.000673891	0.00216709	0.00169797	0.0140084	0.00237809	0.00375539	0.0166259	0	0.00505947	0.00578307	0	0.00099679	0.000635223
358	COG1782	0.0016907	0.00578771	0.0125834	0.111856	0.111634	0.101273	0.085968	0.101696	0.0987067	0.11775	0.108607	0.00020958	0.0879373	0.0289773	0.0778605	0.0822304	0.108955	0.051129	0	0	0.000545536	0.0624412	0.0448686	0.0699407	0.104995	0.0912604
359	COG0557	0.0422676	0.0598063	0.0478168	0.0251808	0.019902	0.0250488	0.0510998	0.0321915	0.032767	0.0581004	0.0995981	0.0861372	0.0539113	0.0532374	0.0540225	0.0748321	0.11985	0.051129	0.114164	0.0964304	0.110198	0.0566414	0.0488569	0.108765	0.0750915	0.0571701
360	COG1804	0.0270512	0.0482309	0.0251667	0.0204097	0.0121242	0.0231634	0.0769504	0.0576154	0.0603433	0.0844392	0.106271	0.022949	0.0673892	0.0768235	0.0434192	0.0721638	0.0124519	0.0677757	0.162984	0.136333	0.0943777	0.0805813	0.1023	0.06069	0.0588106	0.0461595
361	COG2124	0.00676281	0.0115754	0.0100667	0.0943616	0.0896734	0.0956165	0.102801	0.107366	0.108277	0.0890872	0.103435	0.0136227	0.0806461	0.0707585	0.0510814	0.0613696	0.00311299	0.0166467	0.114164	0.0997556	0.0229125	0.0750282	0.0855495	0.0316765	0.042862	0.0584405
362	COG0124	0.0693188	0.0771694	0.140934	0.0371085	0.0244772	0.0309743	0.0444869	0.0418855	0.0321182	0.0534523	0.0987639	0.0507182	0.0481667	0.0471724	0.0544094	0.0503327	0.211683	0.0737209	0.0766099	0.0714915	0.0463705	0.0481266	0.0434727	0.074566	0.0455201	0.0535705
363	COG0003	0.0388862	0.0627002	0.0327167	0.0678556	0.0626799	0.0729917	0.0715398	0.0874291	0.0678051	0.127046	0.108106	0.00398201	0.137651	0.0909753	0.117642	0.111581	0.00466948	0.00713428	0.000751078	0.00166259	0.00218214	0.0209783	0.0241293	0.0553638	0.10865	0.159441
364	COG3328	0.196122	0.165914	0.100667	0.000530121	0.000915035	0.00188539	0.00541057	0.00438974	0.0113549	0.00309869	0.0338667	0.147334	0.0276185	0.192733	0.0144731	0.0120071	0.0357993	0.259212	0.0112662	0.0216137	0.166934	0.058369	0.0544406	0.0699407	0.0332263	0.0169393
365	COG1234	0.045649	0.0501601	0.0251667	0.0731568	0.0686276	0.0764932	0.0805574	0.0971231	0.0701572	0.0844392	0.0985971	0.00890713	0.120417	0.0700846	0.127781	0.0879307	0.0311299	0.0178357	0.0217813	0.0216137	0.0190938	0.0496075	0.0542412	0.0497574	0.0814045	0.11307
366	COG1178	0.0388862	0.0376201	0.0176167	0.0821688	0.0722877	0.0667968	0.104003	0.087612	0.076889	0.0999326	0.0880868	0.0953587	0.0870535	0.0606502	0.0749968	0.0992101	0.00311299	0.0190247	0.0465668	0.0465526	0.0567357	0.0471394	0.0652091	0.0620916	0.0471814	0.059711
367	COG0079	0.0524118	0.0675232	0.0453001	0.0540724	0.0494119	0.0487509	0.0691351	0.0632855	0.0582345	0.0836645	0.140138	0.0472602	0.0669473	0.0478462	0.0581245	0.063674	0.0233474	0.0808552	0.105151	0.0548656	0.0823759	0.0402289	0.0386867	0.0654555	0.0621333	0.0700863
368	COG4742	0.00338141	0.00578771	0.00251667	0.119807	0.112549	0.107468	0.134062	0.140838	0.15248	0.0790165	0.0281944	0	0.0508181	0.0781713	0.0572731	0.051303	0.00466948	0.00118905	0	0	0	0.172886	0.185258	0.0149973	0.0621333	0.0736859
369	COG1111	0.0219791	0.0308678	0.0528501	0.0702411	0.0658825	0.0697596	0.0847656	0.0837709	0.0696705	0.0867632	0.175173	0.0010479	0.100089	0.0330206	0.106187	0.103212	0.0887201	0.0332933	0.00150216	0.00498778	0.00272768	0.0491139	0.039285	0.0569056	0.0824013	0.122386
370	COG1209	0.0591746	0.0704171	0.0981502	0.0675905	0.0640524	0.0641034	0.0667304	0.0660291	0.0613977	0.0937352	0.0732388	0.0332183	0.0689358	0.0464985	0.0773187	0.0728915	0.0264604	0.051129	0.0593351	0.0598534	0.0250947	0.0689815	0.05464	0.0674177	0.0691108	0.0709332
371	COG0034	0.0710095	0.073311	0.0830502	0.034723	0.0267648	0.0331291	0.0462905	0.0512137	0.0433109	0.0526777	0.0950937	0.0562721	0.0720291	0.0458246	0.0637744	0.0710723	0.0498078	0.0832333	0.103649	0.119707	0.0523714	0.0405991	0.0496546	0.088442	0.0621333	0.0669102
372	COG0065	0.106514	0.105143	0.0604002	0.0416145	0.0336275	0.0395933	0.0498975	0.0499333	0.0429865	0.0642977	0.1011	0.0499847	0.0541323	0.0458246	0.046902	0.0627037	0.0824941	0.114148	0.0946358	0.106406	0.0463705	0.0333184	0.0374902	0.0707816	0.0518331	0.0410778
373	COG0073	0.0676281	0.0762048	0.0956336	0.0339278	0.032255	0.0312437	0.037874	0.0382273	0.0334159	0.0836645	0.0897551	0.0763917	0.0651797	0.0464985	0.0659415	0.0813814	0.118293	0.076099	0.0510733	0.0565282	0.0643732	0.0667603	0.0548394	0.0705013	0.0534944	0.0586523
374	COG0606	0.0896072	0.0945325	0.0755002	0.0402892	0.0439217	0.0412093	0.0372728	0.0495675	0.0339025	0.0658471	0.105604	0.0684277	0.0581093	0.0579546	0.0764673	0.0704658	0.0996155	0.0820442	0.0405582	0.0349145	0.0507348	0.0480032	0.0424756	0.0742857	0.0694431	0.0736859
375	COG2897	0.0101442	0.01254	0.00251667	0.0585784	0.0514707	0.0538684	0.0751468	0.0729795	0.0590456	0.0937352	0.0797452	0.0327992	0.0963334	0.0721063	0.0938815	0.0971483	0.0233474	0.0463728	0.057833	0.0399022	0.0289134	0.0644157	0.0620184	0.0992344	0.111973	0.124927
376	COG2101	0.0016907	0.000964618	0.00251667	0.102313	0.114379	0.0996566	0.0889739	0.0967573	0.0964357	0.111553	0.0465458	0	0.0731338	0.0397596	0.0900116	0.0767726	0.0404688	0.0154576	0	0.00166259	0.000545536	0.128831	0.117456	0.0529811	0.113966	0.106717
377	COG0071	0.0439583	0.0337616	0.0226501	0.0461206	0.0452942	0.0546765	0.0667304	0.0599932	0.0577479	0.104581	0.11161	0.0297603	0.0919144	0.0768235	0.0886959	0.0829581	0.0591467	0.04994	0.0465668	0.0881174	0.0130929	0.0609604	0.0490564	0.0560647	0.0847272	0.0908369
378	COG0834	0.130184	0.11479	0.0654335	0.030482	0.0210458	0.0185846	0.0366717	0.0257897	0.0286306	0.0302122	0.0123455	0.248771	0.0130359	0.0229123	0.0265469	0.0468155	0.0233474	0.0475619	0.126181	0.0764793	0.296226	0.0254207	0.0331031	0.0486361	0.0289069	0.035996
379	COG1933	0.0101442	0.0106108	0.0327167	0.0938315	0.0908172	0.0770318	0.0739445	0.0828564	0.0650475	0.135567	0.204368	0.00125748	0.0841812	0.030999	0.0652449	0.126256	0.0965026	0.0832333	0	0.00166259	0.00109107	0.0484968	0.0424756	0.0498975	0.0408684	0.0586523
380	COG1013	0.0980608	0.11286	0.0453001	0.0471808	0.0372877	0.0412093	0.0685339	0.0541402	0.0476907	0.113102	0.1011	0.00440117	0.0737967	0.0599763	0.0684181	0.0776216	0.132302	0.101069	0.00751078	0.00498778	0.0120018	0.0471394	0.0380885	0.0599892	0.0757561	0.0755916
381	COG4584	0.316161	0.330864	0.1057	0.00185543	0.00137255	0.00161605	0.00901762	0.0091453	0.0111927	0	0.0233563	0.0565865	0	0.00673891	7.73960860799269E-005	0.00800473	0.0544773	0.198571	0.00450647	0.00831297	0.363327	0.0182634	0.0412791	0.0323773	0	0.000211741
382	COG4666	0.0608653	0.0520894	0.0125834	0.0458555	0.0391177	0.0430947	0.048094	0.056335	0.0528004	0.110003	0.147812	0.0878138	0.0618655	0.0168473	0.0742228	0.0890222	0.00778246	0.00594523	0.0908804	0.0847923	0.0998331	0.0262845	0.0307101	0.0640539	0.0953596	0.0976126
383	COG1573	0.0405769	0.073311	0.12835	0.0503615	0.0443792	0.0530604	0.0577128	0.0691385	0.0634253	0.0836645	0.0844165	0.0110029	0.0702615	0.0485201	0.0582793	0.0819878	0.175884	0.0737209	0.0450647	0.0266015	0.0190938	0.045165	0.039285	0.0463935	0.0461846	0.0639458
384	COG2607	0.0016907	0.00289385	0.0453001	0.19482	0.26719	0.246717	0.061921	0.0612735	0.066994	0.0511283	0.116114	0.00377243	0.0475038	0.0141517	0.0552608	0.0399023	0.0482513	0.00713428	0.019528	0.0166259	0.0103652	0.0275186	0.0137597	0.0374232	0.100676	0.0368429
385	COG1807	0.0879165	0.108037	0.168617	0.0585784	0.0500981	0.0514443	0.0709386	0.0601761	0.0528004	0.0673964	0.00417077	0.00890713	0.0709243	0.0707585	0.075229	0.0497263	0.0498078	0.0297262	0.100644	0.0814671	0.0207304	0.0377609	0.0532441	0.0396657	0.056817	0.0677571
386	COG4221	0.0219791	0.0308678	0.0302001	0.0710363	0.0690851	0.0729917	0.0625222	0.0762718	0.0600188	0.0356349	0.0372033	0.0287124	0.07225	0.0909753	0.0948102	0.0509392	0.0249039	0.0392385	0.0826186	0.0714915	0.0698286	0.0762622	0.0811624	0.0769487	0.0707721	0.0912604
387	COG1473	0.0473397	0.0395493	0.0125834	0.0421447	0.0354576	0.0452495	0.085968	0.0830393	0.0826476	0.178174	0.0885873	0.047365	0.0879373	0.0714324	0.0556478	0.143236	0.00778246	0.0630195	0.0623395	0.0399022	0.0250947	0.060837	0.0636137	0.0475148	0.0338909	0.0362077
388	COG0343	0.0642467	0.0617355	0.0931169	0.0850845	0.0834969	0.0759545	0.0697363	0.0790154	0.0689406	0.0658471	0.103435	0.0407632	0.0534694	0.0471724	0.0336673	0.0637952	0.0482513	0.0820442	0.0518244	0.0665037	0.0392786	0.0489905	0.0506517	0.0512992	0.0312328	0.0247737
389	COG0620	0.00676281	0.0173631	0.0201334	0.0477109	0.0414053	0.0449801	0.0697363	0.0605419	0.0529626	0.0890872	0.138303	0.0676942	0.112684	0.0896275	0.14001	0.0743469	0.0264604	0.0130795	0.0127683	0.0199511	0.0398241	0.047016	0.047461	0.0692398	0.100011	0.134244
390	COG3430	0.0101442	0.0173631	0.0528501	0.109735	0.127876	0.0980405	0.0823609	0.0976718	0.0984634	0.0906365	0.0228558	0.00010479	0.0707034	0.0889536	0.0750742	0.0670699	0.0902766	0.00713428	0	0.00166259	0.000545536	0.106249	0.0781711	0.0288733	0.0840627	0.0762268
391	COG0677	0.0760816	0.0810279	0.108217	0.0901207	0.0674838	0.0808026	0.0967891	0.0989521	0.0806199	0.0457056	0.0447107	0.0237873	0.0240833	0.0417812	0.0142409	0.0557905	0.0622597	0.0808552	0.0262877	0.0365771	0.0578268	0.0625646	0.0604231	0.0706415	0.0787464	0.0160923
392	arCOG03828	0	0	0	0.106024	0.104771	0.105313	0.116027	0.121998	0.153535	0.230852	0.0026693	0	0.0514809	0.049194	0.0484499	0.119707	0	0	0	0	0	0.122661	0.121245	0.0204636	0.0578138	0.0463713
393	COG0726	0.0828444	0.0742756	0.0855669	0.0903857	0.0766341	0.080264	0.0925809	0.0976718	0.0835397	0.0689457	0.0245242	0.0238921	0.0271766	0.0579546	0.0237606	0.0491199	0.0715987	0.0463728	0.038305	0.0465526	0.0741929	0.0745346	0.086746	0.036442	0.0372135	0.0264676
394	COG3177	0.0980608	0.129259	0.17365	0.0575182	0.0535295	0.0476736	0.0474928	0.056335	0.0592889	0.0503536	0.0101767	0.0206436	0.0269557	0.049194	0.0117642	0.0517881	0.0902766	0.120094	0.039056	0.0199511	0.129838	0.0645391	0.0562353	0.0536819	0.0421975	0.0150336
395	COG0126	0.079463	0.0752402	0.0906002	0.026241	0.0228759	0.0296276	0.0535045	0.0406051	0.0392556	0.058875	0.111276	0.0509278	0.0589931	0.0471724	0.0516232	0.0566395	0.152536	0.0701537	0.0796142	0.0881174	0.0441884	0.0391183	0.0360943	0.065876	0.0405361	0.0647928
396	COG0372	0.0473397	0.0424432	0.0125834	0.0583134	0.0450654	0.0592553	0.0601175	0.0607248	0.0468796	0.061199	0.109775	0.0873946	0.0585512	0.0593024	0.0519328	0.0654932	0.0280169	0.0737209	0.0856229	0.108069	0.0518259	0.0507181	0.0610213	0.0934878	0.0418652	0.0493357
397	COG1073	0.111586	0.0993556	0.0478168	0.0466507	0.0281373	0.0452495	0.0510998	0.0495675	0.0428243	0.0464803	0.0251915	0.0987119	0.0565627	0.115235	0.0450445	0.0503327	0.0373558	0.0451838	0.0668459	0.0648411	0.0627366	0.0944023	0.101702	0.0895633	0.0212649	0.0239267
398	COG0171	0.0811537	0.0771694	0.0729835	0.0299519	0.0308824	0.030705	0.0270529	0.0363983	0.028144	0.0735938	0.0729051	0.0427542	0.0806461	0.0606502	0.0760804	0.0721638	0.0404688	0.0630195	0.0758589	0.0864549	0.0545536	0.042697	0.0362937	0.0965714	0.0717689	0.102906
399	COG0656	0.00845351	0.00578771	0.0176167	0.0644098	0.0610786	0.0721837	0.100997	0.089441	0.0849186	0.0766925	0.111944	0.0127843	0.0947867	0.0748019	0.0903986	0.0614908	0.0171214	0.0118905	0.0135194	0.0266015	0.0354598	0.0899598	0.0923297	0.0566253	0.0837304	0.106082
400	COG1305	0.0997515	0.107073	0.0880836	0.0294217	0.0269935	0.0218167	0.0348681	0.0351179	0.0270085	0.047255	0.00316979	0.0530236	0.0786575	0.074128	0.130103	0.0464517	0.0544773	0.0439947	0.0277899	0.0133007	0.0861947	0.071573	0.0961186	0.0414878	0.0940306	0.12281
401	COG0179	0.0304327	0.0241154	0.0327167	0.0386989	0.0450654	0.040132	0.048094	0.0598103	0.0559635	0.0960592	0.158656	0.0451644	0.0729129	0.0667152	0.0634648	0.0869604	0.00778246	0.0404276	0.0690992	0.0698289	0.0343688	0.0733006	0.08196	0.0657358	0.079411	0.0658515
402	COG2423	0.0253605	0.0163985	0.0125834	0.0601688	0.052157	0.0632954	0.0925809	0.0830393	0.0821609	0.119299	0.117783	0.0115269	0.109148	0.0539113	0.104253	0.0964206	0.0171214	0.0142686	0.0247856	0.00997556	0.0332777	0.0360333	0.0654085	0.0419083	0.0973532	0.108623
403	COG0338	0.0236698	0.0520894	0.0780169	0.164868	0.271536	0.210626	0.0450881	0.0446291	0.0862974	0.0689457	0.0180177	0.0311225	0.0225367	0.0256078	0.024612	0.0637952	0.0544773	0.0404276	0.0142705	0.0432274	0.0190938	0.0317142	0.0261235	0.026911	0.0412007	0.0186332
404	COG1793	0.0202884	0.0347262	0.0855669	0.0474459	0.0519282	0.0460575	0.0583139	0.0609077	0.0498805	0.0379589	0.112611	0.0337423	0.0492714	0.0235862	0.105181	0.0627037	0.108955	0.0392385	0.0473179	0.0432274	0.0360054	0.0514585	0.044071	0.0699407	0.0966887	0.129797
405	COG0308	0.0727002	0.0559478	0.0226501	0.0013253	0.00480393	0.00161605	0.00601175	0.00365812	0.00819176	0.00232401	0.0233563	0.114745	0.0446315	0.201493	0.0216709	0.0203757	0.0186779	0.133173	0.122426	0.137995	0.114563	0.112295	0.109081	0.123763	0.0408684	0.0273146
406	COG1680	0.12004	0.110931	0.0402668	0.034988	0.0333988	0.0374386	0.061921	0.0541402	0.0613977	0.0449309	0.012846	0.0399249	0.0388869	0.0903014	0.0328933	0.0221949	0.0186779	0.0630195	0.0713524	0.0931052	0.0889223	0.143023	0.157339	0.0382641	0.0172777	0.0169393
407	COG1064	0.016907	0.0115754	0.0100667	0.0840243	0.0709152	0.0705676	0.0745457	0.0779179	0.0713738	0.111553	0.0752408	0.0138322	0.0897049	0.0754758	0.0927205	0.0920543	0.0233474	0.0594523	0.0217813	0.0232763	0.0321866	0.0450416	0.0548394	0.0782102	0.0784142	0.088296
408	COG4733	0.0659374	0.116719	0.178684	0.0410844	0.0764054	0.0441721	0.00661292	0.00585299	0.0335781	0.00774671	0.00800789	0.0127843	0.0190015	0.110518	0.0119964	0.0469368	0.127632	0.0963128	0.0645927	0.166259	0.182755	0.0293696	0.0253258	0.0374232	0.0132905	0.00974009
409	COG0649	0.0371955	0.0337616	0.0176167	0.0736869	0.060621	0.0702983	0.0673316	0.0804786	0.0619654	0.0821152	0.101934	0.00943108	0.055237	0.061998	0.051778	0.0821091	0.0280169	0.0891785	0.0443136	0.0498778	0.0420063	0.0700921	0.0492558	0.0723234	0.0780819	0.0647928
410	COG3269	0.0016907	0	0	0.147639	0.143203	0.12282	0.110015	0.123096	0.101302	0.0890872	0.058224	0.000314369	0.0755642	0.0444768	0.0754612	0.0896287	0.00311299	0	0	0	0	0.0646625	0.0606225	0.0356011	0.09835	0.088296
411	COG1483	0.0304327	0.0221862	0.0151	0.0895905	0.107517	0.0996566	0.0907774	0.103525	0.0835397	0.0960592	0.014848	0.00785923	0.0819717	0.0518896	0.082272	0.0704658	0.00778246	0.0392385	0.00826186	0.00665037	0.0147295	0.0797175	0.0552383	0.0576064	0.121276	0.0908369
412	COG0075	0.0608653	0.0347262	0.0176167	0.0638796	0.0562746	0.0608713	0.0913786	0.0755402	0.0695083	0.0914112	0.0892546	0.045374	0.0669473	0.0336945	0.0610655	0.0732554	0.0498078	0.0653976	0.087125	0.0548656	0.0278223	0.0367737	0.045068	0.0414878	0.0631301	0.0633106
413	COG1292	0	0.00192924	0.00251667	0.00662652	0.0125817	0.00727224	0.0180352	0.0131692	0.0212499	0.0759178	0.19586	0.235253	0.0338051	0.0438029	0.0541773	0.0959354	0	0.0130795	0.0713524	0.0382396	0.163661	0.0487436	0.0586283	0.145768	0.0990145	0.0671219
414	COG0533	0.0541025	0.065594	0.0805335	0.0394941	0.0290523	0.0422867	0.0565104	0.0442632	0.0405533	0.0728191	0.127959	0.0420207	0.0589931	0.0586285	0.0611429	0.0690104	0.147867	0.04994	0.0503222	0.0648411	0.0398241	0.031961	0.0323054	0.059849	0.0448556	0.0567466
415	COG0514	0.0946794	0.0829571	0.0679502	0.0357832	0.0281373	0.0387853	0.0456893	0.0508479	0.0453386	0.0681711	0.0555547	0.126481	0.0497133	0.0748019	0.0272434	0.0685253	0.0233474	0.0582633	0.0548287	0.053203	0.0714652	0.0819387	0.0727869	0.0930673	0.025252	0.0222328
416	COG0303	0.0371955	0.0414786	0.0125834	0.0596387	0.0494119	0.0721837	0.0919797	0.0841367	0.0641553	0.0728191	0.167999	0.0143562	0.102962	0.0505418	0.0835104	0.0705871	0.0280169	0.0487509	0.0503222	0.0432274	0.0349143	0.0165358	0.0342996	0.0442911	0.0651236	0.0724154
417	COG1185	0.111586	0.120577	0.18875	0.000795182	0.000915035	0.000808026	0.00601175	0.00274359	0.00478529	0	0.0240237	0.0815264	0.00927982	0.030999	0.00278626	0.0167372	0.258378	0.121283	0.156975	0.119707	0.0883768	0.0310972	0.0319066	0.0819946	0.011297	0.00741094
418	COG1051	0.0642467	0.0569125	0.123317	0.0532772	0.047353	0.0533297	0.0577128	0.0556034	0.044933	0.0658471	0.0103435	0.036886	0.0629702	0.0687369	0.0841295	0.0593077	0.0389123	0.0202138	0.0698502	0.061516	0.0343688	0.0670071	0.0634143	0.0601293	0.0581461	0.0849082
419	COG0004	0.0185977	0.0260447	0.0226501	0.0328675	0.0253922	0.029897	0.0210411	0.0336547	0.0291173	0.0449309	0.108106	0.0581583	0.0470619	0.0532374	0.0477534	0.0497263	0.0793811	0.19976	0.117168	0.159609	0.0534625	0.033195	0.0386867	0.0784905	0.042862	0.0510296
420	COG1011	0.0422676	0.0385847	0.0176167	0.0561929	0.0555883	0.0676049	0.0643257	0.0698701	0.0620465	0.0573257	0.147979	0.0602541	0.0802042	0.0721063	0.0587436	0.0502115	0.0249039	0.0368604	0.0525754	0.0665037	0.023458	0.0505947	0.0652091	0.0612506	0.0574816	0.0614049
421	COG0638	0.00845351	0.0106108	0.0226501	0.0805785	0.0876146	0.081072	0.0919797	0.0918188	0.081431	0.0991579	0.085918	0.000314369	0.080867	0.0458246	0.0877672	0.0795621	0.0715987	0.076099	0	0	0	0.0429438	0.0376896	0.0539622	0.079411	0.100789
422	COG1715	0.0304327	0.0163985	0.0176167	0.0999279	0.0789217	0.091307	0.156305	0.121815	0.115334	0.101482	0.0407068	0.00502991	0.085286	0.0330206	0.0764673	0.0830793	0.0217909	0.00832333	0.00525754	0.00166259	0.00327322	0.0461522	0.0331031	0.0427493	0.0956919	0.0804616
423	COG0022	0.0727002	0.0636648	0.0578835	0.0296868	0.0235621	0.031513	0.0450881	0.0409709	0.0372279	0.0302122	0.0243573	0.030913	0.0413173	0.101758	0.0288687	0.0597929	0.00778246	0.0546961	0.108906	0.103081	0.0829215	0.120687	0.119051	0.124744	0.0309005	0.0192684
424	COG2931	0.126803	0.0945325	0.0880836	0.00477109	0.00434641	0.00538684	0.0126247	0.00658462	0.00811066	0.0154934	0.0288618	0.147544	0.012815	0.107149	0.0209743	0.0241355	0.0529208	0.104636	0.220066	0.118044	0.0490982	0.0391183	0.0592266	0.0993746	0.0232584	0.0116458
425	COG2189	0.125112	0.15241	0.244117	0.0273013	0.0523857	0.0274729	0.0246482	0.0261556	0.0520704	0.00387336	0.0165163	0.0346854	0.0110474	0.0161734	0.00944232	0.0118858	0.185223	0.0975018	0.0495711	0.0332519	0.083467	0.0398587	0.036892	0.0643342	0.0282424	0.0258324
426	COG0392	0.0439583	0.0395493	0.0327167	0.0469158	0.0375164	0.0382466	0.0529034	0.0464581	0.0389311	0.061199	0.0972625	0.0111077	0.089263	0.0707585	0.120506	0.0572459	0.0373558	0.0285371	0.0112662	0.0133007	0.0414607	0.0828025	0.0791682	0.0556442	0.110311	0.134456
427	COG1572	0.155545	0.078134	0.0302001	0.113711	0.122843	0.15164	0.0486952	0.0526769	0.073807	0.0240148	0.0200197	0.0181286	0.04662	0.127365	0.0322742	0.023529	0.0653727	0.0404276	0.0105151	0.00665037	0.0169116	0.0599732	0.0616196	0.0469541	0.0282424	0.0211741
428	COG0020	0.0338141	0.0501601	0.0830502	0.0715664	0.0592485	0.0727224	0.0853668	0.0753573	0.0627765	0.0480296	0.115447	0.0327992	0.0618655	0.0424551	0.0621491	0.0629462	0.0560337	0.0463728	0.0510733	0.053203	0.0310955	0.0336886	0.0339007	0.0504582	0.0465169	0.0527235
429	COG2259	0.00338141	0.00675232	0.00503335	0.0795182	0.0592485	0.072453	0.0733433	0.0850513	0.0748613	0.0852138	0.0750739	0.0217963	0.0707034	0.0734541	0.0479856	0.0874456	0.00933896	0.0190247	0.0315453	0.0149633	0.015275	0.15746	0.131615	0.0536819	0.0634623	0.0554762
430	COG2133	0.0507211	0.0241154	0.0377501	0.039229	0.0308824	0.0296276	0.0559092	0.0437145	0.0478529	0.056551	0.0166831	0.0646553	0.0567837	0.0882797	0.0512362	0.0437834	0.0233474	0.0451838	0.0563308	0.0781419	0.083467	0.150427	0.169304	0.0560647	0.0289069	0.0440421
431	COG0382	0.0287419	0.0569125	0.0528501	0.0628194	0.0603923	0.0579086	0.0769504	0.0645658	0.0558013	0.056551	0.0932585	0.0410776	0.0592141	0.0471724	0.0606785	0.0635527	0.0326864	0.0285371	0.0841207	0.0764793	0.0360054	0.0340589	0.0456663	0.0618113	0.0574816	0.071145
432	COG0151	0.062556	0.073311	0.0503335	0.034723	0.0288236	0.0366305	0.0727421	0.0559692	0.0618843	0.0581004	0.0880868	0.0516613	0.0536904	0.0357162	0.0464377	0.05858	0.0809376	0.0915566	0.0653438	0.0681663	0.0354598	0.0578754	0.0656079	0.0444312	0.0375458	0.0442539
433	COG0389	0.0760816	0.0549832	0.0327167	0.0331326	0.0247059	0.0331291	0.0486952	0.0415197	0.0329293	0.0457056	0.0912566	0.0715714	0.0614236	0.0694107	0.0493787	0.0567608	0.0108955	0.052318	0.0713524	0.0831297	0.141839	0.046399	0.0584289	0.0690997	0.0495073	0.0518766
434	COG1269	0.0338141	0.0472663	0.0201334	0.0561929	0.0402615	0.0587166	0.0739445	0.0695043	0.0603433	0.0774671	0.137302	0.00586822	0.0797623	0.0350423	0.0854453	0.0822304	0.0482513	0.0630195	0.000751078	0.00166259	0.0256402	0.0567648	0.0572324	0.0560647	0.0867208	0.0982478
435	COG1674	0.0963701	0.0954972	0.191267	0.00689158	0.0118954	0.00538684	0.01022	0.0102427	0.00916504	0.0054227	0.0306969	0.0829935	0.0141407	0.0336945	0.00921013	0.0172223	0.298847	0.116527	0.0728545	0.0997556	0.0720107	0.0308504	0.039285	0.0716226	0.0129583	0.00952835
436	COG2262	0.0439583	0.0443724	0.0302001	0.0429398	0.0384314	0.0379772	0.0529034	0.0550547	0.0506916	0.0735938	0.0835823	0.0465266	0.0729129	0.0532374	0.101389	0.0750746	0.0280169	0.0416166	0.0683481	0.0465526	0.0338232	0.041463	0.0364931	0.0696603	0.08074	0.102483
437	COG0527	0.0676281	0.0675232	0.0503335	0.0257109	0.0242484	0.0331291	0.0444869	0.0451778	0.0328482	0.0573257	0.122788	0.0846701	0.0521437	0.0343684	0.0516232	0.0595503	0.0575902	0.0820442	0.0766099	0.0665037	0.0736473	0.0419566	0.0360943	0.0679784	0.0421975	0.0535705
438	COG0737	0.0574839	0.0443724	0.0352334	0.0230603	0.0160131	0.0172379	0.0709386	0.0546889	0.0570179	0.0906365	0.00750739	0.20172	0.029607	0.0303251	0.0583566	0.0486348	0.0264604	0.0606414	0.121675	0.0864549	0.0621911	0.0299866	0.0410797	0.059008	0.066785	0.0537822
439	COG0541	0.062556	0.0472663	0.0453001	0.0288916	0.0338563	0.029089	0.034267	0.0387761	0.0351191	0.0534523	0.111777	0.0500895	0.0600979	0.0404334	0.0573505	0.0708297	0.0544773	0.0594523	0.0893783	0.106406	0.0474616	0.0462756	0.0388861	0.087601	0.0584784	0.058864
440	COG1994	0.0490304	0.0299032	0.0553668	0.0781929	0.06634	0.0587166	0.0769504	0.0755402	0.0861352	0.0759178	0.0692349	0.00366764	0.0784366	0.0626718	0.0739133	0.0660996	0.0638162	0.0416166	0.00901293	0.00332519	0.00327322	0.0637986	0.0628161	0.0441509	0.068114	0.0781324
441	COG0428	0.0185977	0.0221862	0.0377501	0.0283615	0.0375164	0.0404013	0.0300587	0.0464581	0.0477718	0.0821152	0.0425419	0.0130987	0.0671682	0.080193	0.0777831	0.0824729	0.0373558	0.0618304	0.0232834	0.04489	0.0414607	0.162026	0.140588	0.0605498	0.0458524	0.0698745
442	COG3464	0.185977	0.16302	0.0981502	0.017494	0.0173857	0.0177766	0.0192376	0.0228632	0.0248997	0.00697204	0.0163494	0.0515565	0.0649587	0.0390857	0.0136991	0.031655	0.127632	0.208083	0.00826186	0.00498778	0.0605545	0.0315908	0.0438715	0.0341994	0.049175	0.082579
443	COG1917	0.0557932	0.053054	0.0377501	0.0296868	0.0205883	0.0296276	0.0667304	0.0539573	0.0643175	0.0782418	0.036536	0.0487272	0.0543532	0.0714324	0.0679538	0.0616121	0.0171214	0.0214028	0.0848718	0.0698289	0.045825	0.0977341	0.11287	0.0391051	0.0571493	0.0618284
444	COG0015	0.0743909	0.0607709	0.0604002	0.0315422	0.0311112	0.0377079	0.0390764	0.0382273	0.0385256	0.0441563	0.101433	0.0496703	0.0645168	0.0397596	0.0500753	0.0595503	0.0607032	0.102258	0.0841207	0.0781419	0.0414607	0.0352929	0.0414786	0.0683989	0.0451878	0.0578053
445	COG0155	0.0016907	0.00868156	0.00755002	0.0845544	0.0622223	0.0721837	0.0697363	0.0806615	0.0696705	0.0581004	0.0188519	0.0636074	0.0790994	0.0303251	0.0827364	0.0859902	0.0249039	0.0618304	0.0533265	0.0266015	0.0611	0.0402289	0.0558365	0.0466738	0.0890466	0.0899899
446	COG1409	0.125112	0.109966	0.0830502	0.0344579	0.0329412	0.0355532	0.0426834	0.0378615	0.0349569	0.0201415	0.0126792	0.0579487	0.0472829	0.0936708	0.0451993	0.0223162	0.0809376	0.0570742	0.0540776	0.0565282	0.0611	0.0637986	0.0695962	0.0531213	0.0485105	0.0436187
447	COG0616	0.0490304	0.0520894	0.0503335	0.0230603	0.0295099	0.0263955	0.0300587	0.0285333	0.0313071	0.0573257	0.0145143	0.092215	0.0819717	0.0539113	0.0884637	0.0668273	0.0435818	0.0428057	0.0660948	0.08978	0.0556447	0.0509649	0.0444698	0.0723234	0.0784142	0.101212
448	COG0581	0.0185977	0.0144693	0.0151	0.074217	0.0487256	0.0630261	0.0751468	0.0788325	0.0627765	0.0945099	0.0834155	0.0883377	0.0525856	0.0485201	0.0552608	0.0836858	0.0140084	0.0606414	0.0593351	0.0465526	0.0463705	0.0378843	0.0398832	0.078911	0.0388748	0.0389604
449	COG0001	0.0236698	0.0511247	0.0654335	0.0421447	0.0370589	0.0374386	0.0492963	0.054506	0.0518271	0.049579	0.125624	0.056796	0.0563418	0.0397596	0.0428	0.0662209	0.0171214	0.0856113	0.0645927	0.0665037	0.0638277	0.0557775	0.0614202	0.0609703	0.0438588	0.0491239
450	COG0760	0.0862258	0.102249	0.0654335	0.000265061	0.00183007	0.000538684	0.00781527	0.00567009	0.00632631	0.00387336	0.0357018	0.138846	0.0331422	0.117931	0.0109902	0.032504	0.0824941	0.0784771	0.101396	0.119707	0.110744	0.0605902	0.05464	0.106943	0.0355522	0.0167275
451	COG1290	0.0101442	0.0106108	0.0176167	0.0373736	0.0370589	0.040132	0.0577128	0.0510308	0.050205	0.0836645	0.100099	0.0400297	0.0492714	0.0202167	0.0492239	0.0749533	0.0326864	0.116527	0.0690992	0.0964304	0.0267313	0.0677475	0.0586283	0.0874609	0.066785	0.0599227
452	COG2002	0.0219791	0.0231508	0.0201334	0.0925062	0.0864708	0.0729917	0.0697363	0.0773692	0.07843	0.0929606	0.00417077	0.00314369	0.111137	0.0586285	0.086761	0.0825942	0.0295734	0.0202138	0.0157726	0.00665037	0.00545536	0.0656497	0.0438715	0.0402264	0.106989	0.0946482
453	COG0138	0.045649	0.0646294	0.0704668	0.0405543	0.0308824	0.0342065	0.0402787	0.0559692	0.0463929	0.0488043	0.111777	0.0597301	0.0620864	0.0539113	0.055106	0.0583375	0.0233474	0.0642085	0.0645927	0.0714915	0.0474616	0.0410927	0.041678	0.0632129	0.049175	0.0624636
454	COG0715	0.0710095	0.065594	0.0427834	0.0310121	0.0283661	0.0371692	0.0432846	0.0477385	0.0400666	0.0875379	0.0146811	0.0333231	0.0799832	0.0660413	0.0796406	0.113885	0.0280169	0.0618304	0.0330474	0.0282641	0.0932866	0.0336886	0.042675	0.0640539	0.0767529	0.0635223
455	COG0160	0.0659374	0.0617355	0.0226501	0.0426748	0.0393465	0.0449801	0.0913786	0.0799299	0.0954624	0.14099	0.0168499	0.0501943	0.038445	0.0451507	0.0210517	0.111945	0.0264604	0.0832333	0.0255366	0.0266015	0.0654643	0.0493607	0.064212	0.0588679	0.0242552	0.0139749
456	COG1840	0.0185977	0.0356909	0.00755002	0.115566	0.0896734	0.0729917	0.0991938	0.0609077	0.0584778	0.0844392	0.062228	0.0547002	0.0618655	0.0518896	0.0624586	0.0748321	0.00466948	0.0107014	0.0398071	0.0415648	0.0409152	0.0317142	0.0360943	0.0602695	0.0515008	0.0741094
457	COG0696	0.0541025	0.0578771	0.103184	0.0410844	0.0391177	0.0342065	0.0384752	0.0459094	0.0399855	0.0449309	0.116114	0.0638169	0.0523647	0.0525635	0.0581245	0.0432983	0.0700422	0.0356714	0.0683481	0.0465526	0.0638277	0.0486202	0.0346984	0.0479353	0.0425297	0.058864
458	COG0025	0.0287419	0.0212216	0.0151	0.0747471	0.0679413	0.0729917	0.065528	0.0892581	0.080701	0.0418323	0.00467127	0.0456883	0.0819717	0.086258	0.066251	0.0502115	0.00933896	0.0606414	0.0307942	0.0232763	0.0812848	0.057135	0.0624172	0.0428895	0.073098	0.0599227
459	COG2234	0.0439583	0.0231508	0.0176167	0.0275663	0.0171569	0.0266649	0.0925809	0.0722479	0.100572	0.103031	0.0163494	0.0247304	0.0612026	0.0613241	0.0664832	0.100908	0.0202344	0.0546961	0.0443136	0.0315893	0.0327322	0.10773	0.106289	0.0357412	0.0518331	0.0529353
460	COG0547	0.0202884	0.0491955	0.0201334	0.0490362	0.0395752	0.0490203	0.0535045	0.054506	0.0510971	0.0805658	0.140472	0.0325896	0.0788785	0.043129	0.0698113	0.0833219	0.0233474	0.0392385	0.0555798	0.0631785	0.0365509	0.0287526	0.0382879	0.06069	0.0524976	0.071145
461	COG0019	0.0727002	0.0617355	0.0553668	0.0275663	0.0242484	0.030705	0.0414811	0.0376786	0.0321182	0.0426069	0.0830818	0.0588918	0.0576675	0.0633457	0.0475986	0.0418429	0.0498078	0.0570742	0.0931336	0.118044	0.0714652	0.0450416	0.0394844	0.0542426	0.0282424	0.0480652
462	COG0016	0.0473397	0.0578771	0.0855669	0.0355181	0.0329412	0.0280116	0.0372728	0.0424342	0.0400666	0.056551	0.093759	0.0385626	0.0592141	0.043129	0.0582793	0.05858	0.105842	0.0475619	0.0668459	0.0631785	0.0496438	0.0391183	0.0269212	0.0595687	0.0488427	0.058864
463	COG1086	0.12004	0.132153	0.145967	0.0111326	0.0171569	0.0145445	0.0108211	0.0124376	0.0141125	0.0108454	0.0807462	0.0669606	0.0130359	0.0478462	0.0107581	0.0299571	0.0498078	0.107014	0.0615884	0.0565282	0.132565	0.0480032	0.0556371	0.0751266	0.0382103	0.0182097
464	COG1077	0.062556	0.0887448	0.216434	0.00689158	0.00594772	0.00834961	0.0132258	0.00804786	0.00981389	0.0418323	0.0133465	0.0477841	0.0209901	0.0262817	0.0109128	0.033353	0.357993	0.0986909	0.0721035	0.0814671	0.0381875	0.0271484	0.0227334	0.0431698	0.0172777	0.00529353
465	COG0405	0.0371955	0.0173631	0.0125834	0.0394941	0.03317	0.0312437	0.0613198	0.0515795	0.0437164	0.0581004	0.0228558	0.0256735	0.0539113	0.105801	0.0615299	0.0568821	0.00778246	0.0677757	0.120172	0.13467	0.0801938	0.0493607	0.0596254	0.0576064	0.0388748	0.0497591
466	COG2199	0.079463	0.0742756	0.0427834	0.00636146	0.00869283	0.00915763	0.0156305	0.0126205	0.01979	0.00309869	0.00283613	0.464952	0.00530275	0.0222384	0.00247667	0.0194054	0.0171214	0.0582633	0.0210302	0.00498778	0.40206	0.0256675	0.0339007	0.0206038	0.00332263	0.00190567
467	COG1228	0.0524118	0.0376201	0.0251667	0.00821688	0.00869283	0.0107737	0.0366717	0.029082	0.03958	0.0488043	0.0180177	0.104266	0.0578884	0.169147	0.0245346	0.0430557	0.0155649	0.0832333	0.0525754	0.0665037	0.0621911	0.147588	0.148166	0.0570458	0.00930338	0.0186332
468	COG0017	0.0727002	0.0472663	0.0604002	0.034723	0.027451	0.0342065	0.0360705	0.0343863	0.0389311	0.0681711	0.0867521	0.0460027	0.0634121	0.0438029	0.0540999	0.0603993	0.0965026	0.0915566	0.0262877	0.0365771	0.0294589	0.0550371	0.0470622	0.065035	0.0614687	0.0565349
469	arCOG10183	0	0	0	0.24147	0.386373	0.399434	0.0625222	0.0649316	0.147371	0.0131694	0.000166831	0	0.00530275	0.000673891	0.000851357	0.0388108	0	0	0	0	0	0.00481266	0.00339007	0.00126145	0.000332263	0.00105871
470	COG1164	0.0355048	0.0173631	0.0327167	0.0463856	0.0363726	0.0347451	0.0649269	0.0532256	0.0520704	0.0673964	0.134966	0.0134131	0.0735757	0.0532374	0.0739907	0.0713148	0.00778246	0.0582633	0.0398071	0.0199511	0.0381875	0.0661433	0.0532441	0.0562048	0.0887143	0.0819438
471	COG0473	0.0676281	0.0665586	0.0503335	0.0233253	0.0224183	0.0277422	0.0390764	0.0325573	0.0271707	0.0433816	0.104269	0.051347	0.0472829	0.0498679	0.0430322	0.0509392	0.0498078	0.0796661	0.096138	0.0947678	0.0632822	0.0407225	0.0504523	0.0815741	0.0322296	0.0355725
472	COG5524	0.0016907	0.00192924	0.00503335	0.0564579	0.0533008	0.0616793	0.0408799	0.0499333	0.0414454	0.0960592	0.116114	0.00628738	0.0844022	0.0653674	0.0882315	0.0897499	0	0	0.0300431	0.0365771	0.0278223	0.0336886	0.029713	0.104981	0.121276	0.124504
473	COG1060	0.0135256	0.00385847	0.00503335	0.0622893	0.0443792	0.0484816	0.0763492	0.0665778	0.0560446	0.0937352	0.156487	0.00293411	0.0846231	0.0417812	0.0997636	0.0771364	0.0498078	0.0891785	0.0067597	0.00997556	0.00436429	0.0304802	0.0356955	0.047655	0.0727657	0.0872373
474	COG0659	0.0304327	0.0520894	0.0377501	0.0156386	0.0121242	0.0131978	0.0192376	0.0188393	0.0229532	0.0162681	0.0306969	0.128891	0.0181177	0.0835625	0.00503075	0.0298358	0.0186779	0.0558852	0.238092	0.162934	0.158751	0.0597264	0.0582295	0.0660161	0.00465169	0.00635223
475	COG1562	0.016907	0.0115754	0.0100667	0.0461206	0.0434641	0.051175	0.0679327	0.0599932	0.0549902	0.106905	0.136134	0.00869755	0.0715872	0.0694107	0.0797954	0.0794408	0	0.0107014	0.0428114	0.0415648	0.03055	0.0349227	0.0309095	0.0828355	0.0860562	0.089143
476	COG0104	0.0743909	0.0578771	0.0578835	0.0257109	0.0285948	0.0301663	0.0438858	0.0455436	0.0338214	0.0441563	0.0860848	0.0529188	0.0517019	0.0438029	0.0495335	0.0514243	0.0466948	0.0844223	0.0788632	0.08978	0.037642	0.0371439	0.0422762	0.0783504	0.0418652	0.0459478
477	COG1502	0.0507211	0.0559478	0.100667	0.0495664	0.0359151	0.0455188	0.0559092	0.0521282	0.0516649	0.0635231	0.0842497	0.0899096	0.0563418	0.0424551	0.0512362	0.0494838	0.0202344	0.0309152	0.028541	0.0166259	0.0878313	0.0377609	0.057033	0.0428895	0.0495073	0.0535705
478	COG1197	0.123421	0.11286	0.103184	0.0013253	0.00160131	0.000808026	0.00420822	0.00768205	0.00673184	0	0.0352013	0.117155	0.0148035	0.0795191	0.00472116	0.023529	0.0186779	0.103447	0.176503	0.121369	0.102561	0.0365269	0.0412791	0.104	0.00930338	0.00910486
479	COG3428	0.0101442	0.00868156	0.00503335	0.078723	0.0633661	0.080264	0.0955868	0.089441	0.0832153	0.0960592	0.0298627	0.00880234	0.0795413	0.0606502	0.0893925	0.0690104	0.00466948	0.00237809	0.0127683	0.0116382	0.0130929	0.0494841	0.0394844	0.0543827	0.0907079	0.131279
480	COG4447	0.148782	0.0906741	0.0503335	0.00768676	0.0100654	0.00888829	0.0174341	0.0201197	0.0232776	0.00774671	0.0133465	0.0245208	0.0205482	0.111866	0.0249215	0.0147966	0.0544773	0.127228	0.0706013	0.0681663	0.038733	0.159682	0.181867	0.0343396	0.0179422	0.00910486
481	COG0226	0.0253605	0.0318324	0.0302001	0.043735	0.0400328	0.0449801	0.0571116	0.0581641	0.0465552	0.0619737	0.082915	0.0778588	0.0441896	0.0404334	0.0440384	0.0798047	0.0311299	0.0535071	0.0706013	0.0581908	0.0518259	0.0546669	0.0452675	0.0881617	0.0468491	0.0457361
482	COG1351	0.0541025	0.0810279	0.1359	0.0617592	0.0857845	0.0398626	0.013827	0.00896239	0.0432298	0.0449309	0.0101767	0.00345806	0.0121521	0.0101084	0.0125382	0.135959	0.186779	0.0665866	0.0638416	0.12802	0.0676464	0.0183868	0.0191439	0.0325175	0.0109647	0.00677571
483	COG1429	0.0135256	0.0511247	0.0830502	0.0752773	0.0688563	0.0799946	0.0925809	0.0768205	0.0561257	0.0278882	0.00600592	0.014461	0.0775528	0.0276295	0.0406329	0.0309273	0.00778246	0.0166467	0.148713	0.0698289	0.0556447	0.0206081	0.024927	0.0227062	0.0604719	0.103541
484	COG1171	0.0524118	0.0366555	0.0100667	0.0323374	0.0308824	0.0336678	0.0559092	0.0567009	0.0520704	0.0883125	0.0630621	0.0684277	0.0583303	0.0606502	0.0462829	0.0772577	0.0140084	0.0677757	0.0863739	0.0665037	0.052917	0.0472628	0.0574318	0.0662965	0.0332263	0.0379016
485	COG1252	0.0135256	0.0144693	0.0125834	0.0588435	0.0441504	0.0581779	0.0913786	0.0616393	0.0588023	0.0619737	0.0840828	0.0452692	0.0919144	0.103105	0.0861418	0.0489986	0.0155649	0.0130795	0.0360517	0.0166259	0.0414607	0.0346759	0.0452675	0.0627924	0.066785	0.0821555
486	COG2887	0.0507211	0.0627002	0.130867	0.0569881	0.0494119	0.0457882	0.0408799	0.0411538	0.0497183	0.0371842	0.0405399	0.0110029	0.0413173	0.0161734	0.0338221	0.0327466	0.158762	0.0642085	0.0548287	0.0731541	0.0343688	0.0449182	0.0339007	0.0391051	0.0548235	0.0503944
487	COG1503	0.0439583	0.0279739	0.0125834	0.0519519	0.0379739	0.0552151	0.065528	0.0638342	0.0546658	0.0875379	0.0820808	0.00314369	0.0815298	0.0532374	0.0921013	0.0898712	0.0342428	0.0309152	0	0.00166259	0.00709197	0.0572584	0.0526459	0.0597089	0.0980177	0.103753
488	COG1470	0.062556	0.0434078	0.0427834	0.0880002	0.0999675	0.0702983	0.075748	0.0753573	0.0618843	0.0666217	0.0103435	0.0108981	0.0857279	0.0876058	0.0623038	0.0650081	0.0529208	0.0285371	0.00525754	0.00166259	0.0114563	0.048867	0.0424756	0.0501779	0.0544912	0.0400191
489	COG1193	0.0388862	0.0366555	0.0453001	0.056723	0.0478106	0.0573699	0.0829621	0.0920017	0.0694272	0.0534523	0.0820808	0.00806881	0.0983219	0.0748019	0.0768543	0.0608844	0.0264604	0.0107014	0.0307942	0.0199511	0.022367	0.043314	0.0410797	0.0454124	0.0528299	0.0666984
490	COG1721	0.0405769	0.0318324	0.0251667	0.0485061	0.0418628	0.0522524	0.0547069	0.060359	0.0474473	0.0573257	0.00750739	0.0174999	0.0749014	0.0828886	0.107039	0.0359	0.0451383	0.0618304	0.0270388	0.0249389	0.0485527	0.0646625	0.0678015	0.054663	0.0734302	0.0857551
491	COG1293	0.0304327	0.0250801	0.0327167	0.0553977	0.0418628	0.041748	0.0601175	0.058347	0.0510971	0.0797911	0.107773	0.00461075	0.0861698	0.0673891	0.0849809	0.0794408	0.0435818	0.0118905	0.0157726	0.00665037	0.0141839	0.0526925	0.0329037	0.0578868	0.087053	0.107564
492	COG1155	0.0693188	0.0848864	0.0453001	0.0379037	0.0317974	0.0420174	0.0498975	0.0490188	0.0417699	0.0797911	0.112778	0.00261974	0.063633	0.0343684	0.0701209	0.0705871	0.101172	0.0713428	0.000751078	0	0.0103652	0.047016	0.0311089	0.0587277	0.0524976	0.076015
493	COG0493	0.21641	0.243084	0.110734	0.0013253	0.00183007	0.00107737	0.00541057	0.00365812	0.00454197	0.000774671	0.0390385	0.0574248	0.0055237	0.0262817	0.00123834	0.0259547	0.0560337	0.140307	0.0916315	0.0931052	0.0943777	0.0114764	0.0223346	0.0777897	0.00132905	0.00148219
494	arCOG06273	0.0016907	0	0	0.0946267	0.0869283	0.0940004	0.089575	0.0909043	0.081431	0.134018	0.00316979	0.00010479	0.0992057	0.0289773	0.091637	0.083807	0	0	0	0	0	0.0526925	0.0275194	0.0315364	0.126925	0.110952
495	COG1525	0.0270512	0.0385847	0.0931169	0.0670604	0.0581047	0.0552151	0.0649269	0.0594444	0.0530437	0.0581004	0.00316979	0.00461075	0.0598769	0.0646935	0.129871	0.0488773	0.0684857	0.0380495	0.0262877	0.0415648	0.0147295	0.0287526	0.0346984	0.0356011	0.0584784	0.0861786
496	COG0195	0.045649	0.0848864	0.12835	0.00927713	0.0112092	0.0107737	0.0204399	0.0131692	0.0143559	0.0185921	0.0373701	0.0615116	0.0304908	0.0768235	0.023451	0.0328679	0.188336	0.0737209	0.102147	0.0881174	0.0512804	0.0371439	0.0277188	0.0759676	0.0255843	0.0292203
497	COG0341	0.0507211	0.0559478	0.1208	0.034723	0.026536	0.0331291	0.0318623	0.0309111	0.0309016	0.0426069	0.0665656	0.0667511	0.0388869	0.0323468	0.039859	0.0436621	0.108955	0.0487509	0.0713524	0.0598534	0.0392786	0.0385013	0.0372908	0.0803126	0.0421975	0.0442539
498	COG1484	0.248533	0.229579	0.1057	0.00291567	0.0105229	0.00188539	0.00661292	0.00548718	0.0154914	0	0.0180177	0.0307034	0.000883792	0.00606502	0.000232188	0.00788344	0.0607032	0.177168	0.0105151	0.0116382	0.287497	0.0167826	0.0329037	0.0241078	0.000664527	0.000211741
499	arCOG07534	0	0.000964618	0	0.00503615	0.00480393	0.00430947	0.00180352	0.0029265	0.00210877	0.149512	0.208872	0.00020958	0.114672	0.00134778	0.0465924	0.325889	0.00778246	0	0.000751078	0.00831297	0	0.00493607	0.00219358	0.0772291	0.184738	0.156477
500	COG2223	0.0202884	0.0231508	0.0125834	0.056723	0.0505557	0.070029	0.065528	0.0698701	0.0612354	0.0743684	0.021688	0.0423351	0.0651797	0.0464985	0.0612977	0.0574885	0.00155649	0.0725318	0.0450647	0.0365771	0.0698286	0.0396119	0.0680009	0.0363019	0.0737625	0.0650045
501	COG0329	0.0693188	0.0588417	0.0377501	0.0238555	0.0196732	0.0269342	0.048094	0.0384103	0.0323615	0.0573257	0.0772428	0.0402393	0.0676101	0.0579546	0.0717462	0.0460878	0.0186779	0.0463728	0.0743567	0.0548656	0.0365509	0.042697	0.0514494	0.0626523	0.061801	0.0802499
502	COG4775	0.091298	0.073311	0.0780169	0.00212049	0.00205883	0.00161605	0.00420822	0.00676752	0.00567746	0	0.0241905	0.123128	0.0393288	0.131409	0.0116094	0.0246206	0.0186779	0.0653976	0.115666	0.108069	0.0687375	0.0842833	0.0719892	0.103159	0.0285747	0.0163041
503	COG0466	0.121731	0.0935679	0.108217	0.00238555	0.00183007	0.00107737	0.00841645	0.00438974	0.00859729	0	0.0308637	0.0839366	0	0.00673891	0.00154792	0.0388108	0.0513643	0.105825	0.13219	0.211149	0.110198	0.0306036	0.0424756	0.0961509	0.00431942	0.00148219
504	COG1262	0.253605	0.168808	0.0880836	0.00265061	0.006634	0.00377079	0.00661292	0.00438974	0.00835398	0.00309869	0.0170168	0.0710474	0.00927982	0.0357162	0.00564991	0.0149179	0.0311299	0.104636	0.0893783	0.0681663	0.13202	0.044548	0.0534435	0.0435903	0.0179422	0.00677571
505	COG1479	0.0727002	0.0627002	0.0704668	0.0310121	0.0400328	0.0234328	0.0258505	0.0413367	0.0455008	0.049579	0.0218549	0.0197005	0.0585512	0.0505418	0.0653223	0.0372341	0.0124519	0.0582633	0.0135194	0.00997556	0.0512804	0.087245	0.077174	0.0742857	0.104663	0.0855434
506	COG0053	0.0405769	0.053054	0.0704668	0.0675905	0.0434641	0.0342065	0.0673316	0.0508479	0.0565313	0.0263388	0.0588913	0.0365716	0.0481667	0.0640196	0.0417939	0.0366277	0.0809376	0.0725318	0.0307942	0.0232763	0.0343688	0.077126	0.0678015	0.033779	0.0322296	0.0391721
507	COG1387	0.0355048	0.0617355	0.0604002	0.0389639	0.0395752	0.0498283	0.0408799	0.0464581	0.0382012	0.0720444	0.0607265	0.0156137	0.0543532	0.0694107	0.0495335	0.07653	0.210127	0.0178357	0.0127683	0.00665037	0.0130929	0.0528159	0.0532441	0.0470943	0.030236	0.034302
508	COG0481	0.0828444	0.0839218	0.176167	0.000530121	0.0027451	0.00188539	0.00360705	0.0031094	0.00413643	0	0.0166831	0.0727241	0.00861698	0.0330206	0.00239928	0.0191628	0.261491	0.0749099	0.102147	0.126357	0.0589179	0.0254207	0.0307101	0.084097	0.0073098	0.00381134
509	COG0593	0.125112	0.161091	0.123317	0.000795182	0.00183007	0.00107737	0.00300587	0.0031094	0.0037309	0.000774671	0.0211875	0.0648648	0.0143616	0.0633457	0.00379241	0.0178287	0.104285	0.102258	0.115666	0.129682	0.068192	0.030727	0.0354961	0.0733045	0.0109647	0.00402308
510	COG0864	0.0202884	0.0173631	0.00503335	0.0511567	0.0484968	0.0500976	0.0492963	0.0488359	0.052557	0.0952846	0.0320316	0.00178143	0.0881583	0.0411073	0.0720558	0.0897499	0.0249039	0.0202138	0.000751078	0.00166259	0.00272768	0.0823089	0.0783705	0.0571859	0.148522	0.0984596
511	COG4992	0.0828444	0.0742756	0.0503335	0.0270362	0.0221896	0.0293583	0.0318623	0.0356667	0.0282251	0.0348602	0.118283	0.0564817	0.042422	0.0404334	0.0376919	0.0442686	0.0295734	0.0832333	0.0698502	0.0864549	0.0441884	0.0455352	0.0534435	0.0440108	0.0295714	0.0304907
512	COG1008	0.0202884	0.0115754	0.0176167	0.0331326	0.0345426	0.0382466	0.0420822	0.0411538	0.0437164	0.058875	0.0994313	0.0111077	0.0609817	0.0478462	0.050617	0.0724064	0.0171214	0.0927456	0.0908804	0.053203	0.038733	0.06022	0.0552383	0.0744258	0.0518331	0.0544174
513	COG0376	0.0118349	0.0279739	0.0251667	0.0569881	0.0503269	0.0568312	0.0703374	0.0764547	0.0808632	0.0395082	0.0243573	0.0724097	0.0349098	0.0660413	0.0116868	0.0557905	0.00466948	0.00118905	0.0818675	0.0864549	0.0971054	0.0615774	0.0711916	0.0738652	0.018939	0.0107988
514	COG1278	0.0287419	0.0250801	0.0402668	0.0556628	0.0727452	0.0705676	0.0438858	0.0497504	0.0549091	0.0797911	0.0245242	0.0480985	0.0567837	0.0559329	0.0457411	0.0654932	0.0155649	0.026159	0.0307942	0.0382396	0.0485527	0.0644157	0.0638132	0.0409272	0.0684463	0.0518766
515	COG0165	0.0659374	0.0491955	0.0352334	0.0376386	0.0263072	0.0379772	0.0595163	0.0497504	0.0360924	0.0410576	0.103102	0.0684277	0.059656	0.0451507	0.0509266	0.0407513	0.0591467	0.0392385	0.0728545	0.0631785	0.0507348	0.01814	0.0279183	0.0435903	0.0355522	0.04743
516	COG1117	0.0287419	0.0221862	0.0176167	0.0593736	0.0590197	0.0662582	0.0577128	0.0645658	0.0612354	0.0774671	0.0860848	0.0585775	0.0428639	0.049194	0.036531	0.0739831	0.0171214	0.051129	0.0458157	0.0349145	0.0316411	0.0403523	0.0374902	0.0682587	0.0435265	0.0326081
517	COG1389	0.0152163	0.0135046	0.0125834	0.0506266	0.0633661	0.0554845	0.0841645	0.0859658	0.075348	0.107679	0.11845	0.000838318	0.0839603	0.0276295	0.0583566	0.0847773	0.0451383	0.0225919	0	0	0.00163661	0.045782	0.0354961	0.0498975	0.0561525	0.0677571
518	COG1243	0.0152163	0.0260447	0.0629168	0.0506266	0.0468955	0.0366305	0.0438858	0.0513966	0.0467985	0.0627484	0.0962615	0	0.0647378	0.0303251	0.0619169	0.063674	0.180553	0.0439947	0.00450647	0.0216137	0.00272768	0.0392417	0.0231323	0.042469	0.0671172	0.076862
519	COG0778	0.121731	0.126365	0.0830502	0.0106024	0.00983662	0.00888829	0.0144282	0.0128034	0.00965168	0.0286628	0.00950937	0.0643409	0.029828	0.0505418	0.0490691	0.0294719	0.121406	0.0808552	0.0638416	0.053203	0.0698286	0.0385013	0.047461	0.0473746	0.0382103	0.0427717
520	COG4770	0.0152163	0.0163985	0.0226501	0.0469158	0.0382027	0.0379772	0.0565104	0.0588957	0.0536114	0.0782418	0.0944263	0.0141466	0.068273	0.0539113	0.044348	0.0600354	0.0124519	0.0297262	0.0751078	0.0548656	0.0900134	0.031961	0.039285	0.06069	0.0534944	0.0520883
521	COG0403	0.0608653	0.0646294	0.0251667	0.0341928	0.0304249	0.0309743	0.0498975	0.0374957	0.0356058	0.0503536	0.0160158	0.0929485	0.0322584	0.0667152	0.0145505	0.0382044	0.0420253	0.101069	0.105151	0.111394	0.0441884	0.0462756	0.052247	0.0585876	0.0103002	0.00762268
522	COG0010	0.0152163	0.0270093	0.0251667	0.0766026	0.0592485	0.0646421	0.0727421	0.0707846	0.0664263	0.0689457	0.0575567	0.0365716	0.055237	0.0397596	0.0630004	0.0779854	0.0171214	0.051129	0.0405582	0.0498778	0.03055	0.0386247	0.0480593	0.0400862	0.0275779	0.034302
523	COG0167	0.0862258	0.0762048	0.0704668	0.0198796	0.0196732	0.0223554	0.0420822	0.027253	0.0279818	0.0333109	0.0862516	0.0436973	0.0410963	0.0498679	0.0414069	0.041479	0.0715987	0.115338	0.0458157	0.0565282	0.0463705	0.0256675	0.0287159	0.0581671	0.0275779	0.0489122
524	COG4626	0.0439583	0.128294	0.246634	0.0188193	0.0295099	0.0226247	0.00420822	0.00274359	0.0318749	0.00232401	0.00150148	0.0103742	0.000220948	0	0.00147053	0.00291081	0.0809376	0.0975018	0.123177	0.267678	0.0829215	0.014438	0.0245282	0.00869002	0.00598074	0.000211741
525	COG0701	0.0997515	0.0800633	0.0478168	0.0410844	0.0343138	0.0355532	0.0372728	0.0365812	0.038039	0.0317615	0.00667324	0.0174999	0.0201063	0.0512157	0.00758482	0.0606419	0.0669292	0.0202138	0.0232834	0.00665037	0.023458	0.22817	0.18107	0.0196226	0.0199358	0.0163041
526	COG1418	0.0845351	0.0974264	0.15855	0.0177591	0.0173857	0.0215474	0.0180352	0.0226803	0.0240886	0.0503536	0.0507166	0.0051347	0.0413173	0.0262817	0.046515	0.0373554	0.238143	0.0439947	0.0180259	0.00997556	0.0321866	0.0241867	0.0380885	0.038124	0.0438588	0.0429834
527	COG1570	0.0557932	0.0443724	0.0453001	0.0585784	0.0503269	0.0587166	0.0504987	0.0605419	0.0516649	0.0387336	0.0115113	0.0480985	0.0360145	0.0289773	0.0429548	0.0422067	0.0731552	0.0451838	0.0563308	0.053203	0.0485527	0.0579988	0.0342996	0.0493369	0.0524976	0.0529353
528	COG1506	0.0642467	0.0356909	0.0251667	0.025976	0.0249347	0.029897	0.159912	0.110658	0.130906	0.0147188	0.00817472	0.0168711	0.0567837	0.125344	0.0720558	0.018799	0.0108955	0.0130795	0.0232834	0.0166259	0.0321866	0.0704623	0.0668044	0.0179407	0.0338909	0.0421365
529	COG1202	0.00338141	0.000964618	0	0.0569881	0.0494119	0.0557538	0.0637245	0.0665778	0.0645608	0.116975	0.120619	0	0.0932401	0.0384118	0.0942684	0.093631	0.00155649	0	0	0	0	0.0357865	0.0376896	0.0556442	0.0907079	0.106717
530	COG2227	0.0710095	0.109002	0.15855	0.00556628	0.00869283	0.00457882	0.00841645	0.00695043	0.0119227	0.00464803	0.0233563	0.106152	0.012815	0.0478462	0.0133121	0.0225588	0.0607032	0.0844223	0.100644	0.0831297	0.0676464	0.0803345	0.076177	0.0525606	0.0129583	0.0105871
531	COG0166	0.0693188	0.0627002	0.0478168	0.0355181	0.0215033	0.031513	0.0348681	0.0411538	0.0333348	0.0302122	0.0865853	0.0597301	0.0587722	0.0855841	0.0503075	0.0429344	0.0202344	0.0463728	0.0623395	0.0482152	0.0616456	0.03011	0.0370914	0.0613908	0.0392071	0.0457361
532	COG2010	0.0405769	0.020257	0.0151	0.00159036	0.00228759	0.00188539	0.0072141	0.0122547	0.0148425	0.000774671	0.0163494	0.0801641	0.0112684	0.0390857	0.00487595	0.0140689	0.0108955	0.193815	0.135194	0.154621	0.0883768	0.131176	0.161128	0.0522803	0.0162809	0.00741094
533	COG0177	0.0405769	0.032797	0.0352334	0.0394941	0.0416341	0.0428254	0.0432846	0.0438974	0.0427432	0.0573257	0.0482142	0.0297603	0.0651797	0.0633457	0.0697339	0.0698594	0.0217909	0.0332933	0.0413093	0.0482152	0.0201848	0.0510883	0.047461	0.0594285	0.0721012	0.0705098
534	COG1651	0.0185977	0.0212216	0.0478168	0.0156386	0.020817	0.0140058	0.0228446	0.0219487	0.0193845	0.0333109	0.036536	0.047365	0.0417592	0.0586285	0.0565765	0.043177	0.0996155	0.0868004	0.067597	0.0581908	0.0621911	0.0953895	0.0691974	0.0557843	0.0548235	0.0609814
535	COG0024	0.0608653	0.0636648	0.0855669	0.0355181	0.0171569	0.0253182	0.0432846	0.0235949	0.0256297	0.0294375	0.0774096	0.0356285	0.0404335	0.0363901	0.0404008	0.0361425	0.130745	0.0677757	0.0630905	0.0565282	0.0294589	0.0303568	0.0319066	0.0613908	0.0372135	0.0415012
536	COG0538	0.0355048	0.0289385	0.0125834	0.0421447	0.0352288	0.0398626	0.0703374	0.0510308	0.0577479	0.0410576	0.0769091	0.0410776	0.0530275	0.0384118	0.0499979	0.0560331	0.0202344	0.0285371	0.077361	0.0847923	0.038733	0.0380077	0.0370914	0.0678382	0.0395394	0.0592875
537	COG0523	0.00676281	0.00868156	0.0100667	0.0593736	0.0482681	0.0549458	0.0456893	0.0636513	0.0448519	0.047255	0.0512171	0.04485	0.101415	0.0572807	0.0943458	0.0525158	0.00466948	0.00713428	0.038305	0.0166259	0.022367	0.00876152	0.0103696	0.0535417	0.149186	0.117516
538	COG2885	0.062556	0.0627002	0.0553668	0.00265061	0.006634	0.00457882	0.0072141	0.0111573	0.0108683	0.0139441	0.0293623	0.161481	0.0176758	0.0956925	0.0134669	0.019648	0.0529208	0.0285371	0.106653	0.0914426	0.144021	0.0536797	0.072388	0.0630727	0.0206003	0.0101636
539	COG1112	0.0101442	0.0173631	0.0176167	0.0530122	0.0578759	0.0387853	0.0637245	0.0676752	0.0743747	0.0387336	0.0922575	0.00356285	0.0872745	0.0363901	0.107039	0.0318976	0.00933896	0.026159	0.0217813	0.0232763	0.0349143	0.0544201	0.0494552	0.0456927	0.0754238	0.0781324
540	arCOG13593	0	0	0	0.205422	0.201079	0.236482	0.113622	0.0854171	0.0876762	0.0278882	0.0573899	0	0.0640749	0.00471724	0.0207422	0.024378	0	0	0	0	0	0.0114764	0.00797664	0.0121941	0.0338909	0.0177862
541	COG1357	0.0473397	0.0675232	0.0805335	0.00715664	0.00892159	0.00592553	0.0048094	0.00457265	0.0073807	0.0457056	0.00150148	0.0110029	0.0492714	0.0539113	0.252002	0.034202	0.0155649	0.0630195	0.0593351	0.0465526	0.023458	0.0422034	0.0660067	0.0220054	0.0800755	0.111588
542	COG2433	0.00338141	0.00482309	0.0100667	0.0705062	0.0544446	0.0584472	0.0703374	0.0709675	0.0613166	0.0650724	0.122454	0.00450596	0.0762271	0.043129	0.0780153	0.0691317	0.0171214	0.00356714	0.00300431	0.00665037	0.0572813	0.031961	0.0404815	0.0487762	0.0747593	0.064581
543	COG3696	0.0473397	0.0424432	0.0100667	0.00424097	0.00549021	0.00296276	0.0144282	0.0133521	0.0115982	0.000774671	0.00750739	0.0352093	0.0395497	0.0700846	0.00603689	0.0206182	0.0280169	0.170034	0.0931336	0.0814671	0.0856491	0.178809	0.172495	0.0374232	0.0129583	0.0154571
544	COG2866	0.0946794	0.0742756	0.0302001	0.00397591	0.00366014	0.00350145	0.0024047	0.00804786	0.0100572	0.00154934	0.0163494	0.0713618	0.0629702	0.150952	0.0315776	0.0184351	0.0357993	0.076099	0.0443136	0.0714915	0.0687375	0.12587	0.107286	0.0657358	0.011297	0.0158806
545	COG0204	0.079463	0.0964618	0.0478168	0.00159036	0.00228759	0.00161605	0.00601175	0.00658462	0.009895	0	0.0303632	0.182439	0.00950077	0.0330206	0.0039472	0.0247419	0.0217909	0.0606414	0.135194	0.131345	0.128201	0.0460288	0.0576313	0.0744258	0.0103002	0.00423482
546	COG1245	0.0135256	0.00578771	0.00251667	0.0575182	0.046438	0.0509057	0.0691351	0.0579812	0.0508538	0.0735938	0.122788	0.00010479	0.0656216	0.0357162	0.0798728	0.0768939	0.0653727	0.0428057	0	0	0.000545536	0.0449182	0.0380885	0.050318	0.0747593	0.0779207
547	COG0146	0.016907	0.0106108	0.00251667	0.0469158	0.039804	0.0360918	0.0462905	0.0530427	0.0424998	0.0790165	0.0115113	0.00618259	0.100089	0.101084	0.128013	0.0589439	0.0124519	0.0416166	0.0345496	0.0182885	0.00600089	0.0503479	0.0622178	0.0371428	0.0777496	0.0785559
548	COG0304	0.109896	0.0954972	0.0880836	0.00106024	0.00137255	0.00134671	0.00420822	0.00585299	0.00689406	0	0.0230227	0.0968257	0.0114893	0.0411073	0.00317324	0.0215885	0.0342428	0.0868004	0.150967	0.14132	0.116199	0.0336886	0.0376896	0.0731644	0.00897111	0.0035996
549	COG3209	0.158926	0.128294	0.108217	0.0013253	0.00251634	0.00107737	0.0024047	0.00109744	0.00535303	0.00232401	0.0048381	0.182753	0.00375612	0.0397596	0.00441158	0.00836858	0.0809376	0.0749099	0.0458157	0.0764793	0.0741929	0.0526925	0.0767752	0.0504582	0.00598074	0.00254089
550	COG1848	0.0287419	0.0270093	0.0100667	0.0516868	0.0482681	0.0522524	0.0541057	0.0607248	0.0608299	0.0898619	0.00884204	0.00827839	0.0881583	0.0889536	0.0512362	0.0852625	0.0280169	0.0142686	0.00901293	0	0.0103652	0.0694751	0.0554377	0.0431698	0.0976855	0.0523
551	COG0202	0.0608653	0.0588417	0.100667	0.017494	0.0118954	0.0202007	0.0228446	0.0232291	0.0230343	0.0356349	0.0717373	0.0442213	0.0320375	0.024934	0.0342865	0.0385682	0.143197	0.0677757	0.0645927	0.0714915	0.0403697	0.0347993	0.0289153	0.0636334	0.0285747	0.0281616
552	COG0133	0.0355048	0.0443724	0.0276834	0.0339278	0.0203595	0.030705	0.0384752	0.0345692	0.0377145	0.0480296	0.0879199	0.0426494	0.068273	0.0532374	0.0601368	0.057731	0.0342428	0.0487509	0.0660948	0.0565282	0.0430973	0.0349227	0.0382879	0.0662965	0.0322296	0.0467948
553	COG0141	0.0253605	0.0395493	0.0352334	0.0294217	0.0224183	0.029897	0.0456893	0.0298137	0.0320371	0.0433816	0.119284	0.0442213	0.055237	0.0397596	0.0527067	0.049605	0.0357993	0.0428057	0.101396	0.0947678	0.037642	0.0233229	0.0366926	0.0505984	0.0335586	0.0381134
554	COG0225	0.0219791	0.0318324	0.00755002	0.0254458	0.0247059	0.0253182	0.0306599	0.0367641	0.0300094	0.0735938	0.0455449	0.0600445	0.0720291	0.0626718	0.0682633	0.0751959	0.0108955	0.0285371	0.0420604	0.0482152	0.0545536	0.0412161	0.0390856	0.0769487	0.0754238	0.0796146
555	COG4190	0	0.00192924	0.00251667	0.122723	0.126046	0.11447	0.0949856	0.0989521	0.0871084	0.0581004	0.000333662	0.00230537	0.0855069	0.0215645	0.0808015	0.0451175	0.00466948	0.00237809	0.00150216	0	0	0.0419566	0.0317072	0.0218652	0.0757561	0.0605579
556	COG1335	0.0355048	0.032797	0.0553668	0.039229	0.040719	0.0436334	0.0426834	0.0413367	0.0382823	0.0534523	0.100265	0.0484129	0.0457363	0.0397596	0.0751516	0.0453601	0.0217909	0.0214028	0.0375539	0.0465526	0.03055	0.0371439	0.0428745	0.0360215	0.0564848	0.0728389
557	COG3359	0.00338141	0.00482309	0.00755002	0.0646748	0.0683988	0.0627567	0.089575	0.0753573	0.07843	0.0735938	0.0468795	0.000523949	0.0835184	0.0303251	0.0955842	0.0658571	0.00155649	0.00237809	0	0	0	0.0484968	0.0283171	0.0406469	0.093366	0.114764
558	COG0128	0.0405769	0.0511247	0.0528501	0.0323374	0.0237909	0.0350145	0.0456893	0.0402393	0.0329293	0.0441563	0.0884204	0.0464218	0.0472829	0.0464985	0.044348	0.0449963	0.0311299	0.0606414	0.0721035	0.0731541	0.0567357	0.0275186	0.0295136	0.045132	0.0269133	0.0387486
559	arCOG06153	0	0	0	0.0887954	0.0775492	0.071645	0.0643257	0.0824906	0.0693461	0.121623	0.0113445	0	0.0956705	0.0330206	0.0659415	0.116311	0	0	0	0	0	0.062071	0.0452675	0.0220054	0.0777496	0.071992
560	COG5002	0.0591746	0.053054	0.0780169	0.0153735	0.0121242	0.0142751	0.00901762	0.0144496	0.00973279	0.0170428	0.0183514	0.0695804	0.021211	0.0498679	0.0424131	0.0163733	0.0731552	0.0879894	0.0946358	0.0631785	0.0801938	0.0525691	0.0488569	0.061531	0.0471814	0.0675454
561	COG1808	0.0016907	0.01254	0.0176167	0.138892	0.098595	0.109353	0.111217	0.124925	0.0991122	0.0642977	0.0238568	0.00282932	0.0388869	0.0417812	0.0339769	0.0402662	0.0186779	0.00594523	0.0135194	0.00665037	0.00218214	0.0339355	0.0394844	0.0120539	0.0445233	0.0391721
562	arCOG03906	0.00338141	0.00482309	0.00503335	0.000530121	0	0	0	0	0	0.147962	0.300296	0	0.055458	0.0229123	0.115862	0.0824729	0.00778246	0	0	0	0	0.015055	0.014358	0.0796118	0.174438	0.143984
563	COG2963	0.0997515	0.129259	0.0780169	0.00344579	0.00480393	0.00242408	0.01022	0.00786496	0.0154102	0.00154934	0.02369	0.0834126	0.00530275	0.0464985	0.00503075	0.0114007	0.0249039	0.0558852	0.0510733	0.0299267	0.327322	0.0248037	0.0420768	0.0755471	0.00664527	0.0046583
564	COG1200	0.0676281	0.0993556	0.1661	0.00159036	0.00251634	0.00242408	0.0048094	0.00365812	0.00413643	0	0.0213544	0.0730384	0.00927982	0.043129	0.00332803	0.0158882	0.193005	0.0832333	0.0878761	0.101418	0.0643732	0.0261611	0.0293142	0.0604097	0.00232584	0.00381134
565	COG1080	0.0659374	0.0713817	0.0427834	0.0789881	0.0629086	0.090499	0.0709386	0.0843197	0.0553147	0.0395082	0.0485478	0.0848797	0.0415382	0.0215645	0.0359118	0.0293507	0.0124519	0.0190247	0.0240345	0.0266015	0.0130929	0.0228293	0.0219358	0.0284528	0.031565	0.0440421
566	COG0123	0.0405769	0.0376201	0.0201334	0.0283615	0.0308824	0.0274729	0.0366717	0.0334718	0.0326859	0.0433816	0.102434	0.038877	0.0428639	0.0694107	0.0352926	0.0543351	0.0264604	0.0273481	0.0728545	0.0665037	0.121655	0.0208549	0.0360943	0.0594285	0.0249198	0.0368429
567	COG1487	0.0439583	0.0540186	0.00755002	0.0858797	0.0926472	0.0692209	0.0649269	0.0773692	0.0649663	0.0371842	0.0113445	0.0209579	0.0623074	0.0444768	0.0273208	0.0356574	0.0404688	0.0380495	0.0135194	0.00997556	0.0638277	0.0512117	0.041678	0.036442	0.0431942	0.0283733
568	COG1830	0.0405769	0.0665586	0.0503335	0.0559278	0.0391177	0.0568312	0.0613198	0.0599932	0.0530437	0.0712698	0.0388716	0.00440117	0.0543532	0.0444768	0.0414843	0.0660996	0.0529208	0.0321043	0.0240345	0.0365771	0.00327322	0.0452884	0.0396838	0.040787	0.0382103	0.0438304
569	COG0772	0.0963701	0.085851	0.1359	0.0013253	0.00183007	0.00242408	0.0024047	0.0029265	0.00413643	0.000774671	0.0231895	0.0813168	0.00773318	0.0316729	0.00301845	0.0139476	0.14631	0.0868004	0.117168	0.103081	0.0545536	0.0335652	0.0317072	0.0761078	0.00930338	0.0071992
570	COG0483	0.0219791	0.0356909	0.0427834	0.0469158	0.0327125	0.0439028	0.0613198	0.050482	0.0420132	0.0333109	0.0618943	0.0397153	0.0452944	0.0377379	0.0417165	0.0297145	0.0856071	0.0689647	0.0713524	0.0698289	0.0409152	0.0273952	0.0311089	0.0382641	0.0272456	0.0298555
571	COG0561	0.0219791	0.0231508	0.0251667	0.047976	0.0352288	0.0463268	0.0643257	0.0585299	0.0505294	0.0402829	0.111109	0.0834126	0.0477248	0.0411073	0.067799	0.023529	0.0155649	0.0237809	0.0180259	0.0182885	0.0501893	0.0287526	0.0364931	0.0414878	0.0578138	0.0764385
572	COG0114	0.00507211	0.0212216	0.00755002	0.0326025	0.0233334	0.0352838	0.048094	0.0502991	0.0389311	0.0526777	0.0885873	0.0516613	0.0519228	0.0424551	0.0540999	0.0557905	0.00466948	0.0689647	0.0443136	0.0565282	0.0469161	0.0468926	0.0404815	0.0696603	0.0541589	0.0599227
573	COG2030	0.0219791	0.0318324	0.0100667	0.0413495	0.0386602	0.0441721	0.0595163	0.0431658	0.0497183	0.0627484	0.0647304	0.00691612	0.0492714	0.0768235	0.0523198	0.0531223	0.00311299	0.026159	0.057833	0.04489	0.0327322	0.0853939	0.0877431	0.036442	0.036549	0.0296437
574	COG0741	0.0879165	0.0704171	0.0755002	0.00530122	0.0187582	0.010235	0.00781527	0.00658462	0.0107872	0.000774671	0.025692	0.163367	0.0119312	0.0498679	0.00294105	0.0203757	0.0451383	0.0701537	0.110408	0.124694	0.090559	0.0354163	0.0406809	0.0442911	0.00930338	0.00232915
575	COG4250	0	0	0	0.147904	0.159216	0.150024	0.111818	0.120718	0.0948136	0.0426069	0.00100099	0	0.0397707	0.0215645	0.0225223	0.0417216	0	0	0	0	0	0.0257909	0.0193434	0.0200431	0.0588106	0.058864
576	COG0472	0.091298	0.0771694	0.15855	0.00106024	0.00251634	0.000269342	0.00120235	0.00237778	0.00356869	0.00387336	0.026693	0.0694756	0.0106055	0.0478462	0.00503075	0.0212247	0.118293	0.0713428	0.108906	0.0964304	0.0616456	0.0355397	0.0339007	0.06938	0.00897111	0.00868138
577	COG0207	0.0236698	0.032797	0.0654335	0.0408194	0.0576472	0.0463268	0.0294576	0.0343863	0.0387689	0.0340855	0.0618943	0.0370956	0.0311537	0.0181951	0.0362214	0.0477858	0.0965026	0.0428057	0.0405582	0.0847923	0.038733	0.0315908	0.0175486	0.0594285	0.0318973	0.0561114
578	COG2812	0.0811537	0.108037	0.178684	0.0013253	0.00320262	0.00134671	0.000601175	0.00256068	0.00957057	0.00232401	0.0151816	0.05732	0.0176758	0.0566068	0.00340543	0.0124922	0.189892	0.0653976	0.0781121	0.0748167	0.052917	0.0266548	0.0287159	0.0542426	0.00764206	0.00550527
579	COG0537	0.0270512	0.0395493	0.0528501	0.022	0.0317974	0.0293583	0.0348681	0.0325573	0.0308205	0.0426069	0.0842497	0.0391914	0.0419801	0.0316729	0.0628456	0.0434196	0.0622597	0.0475619	0.0555798	0.0498778	0.0272768	0.0401055	0.036892	0.0647547	0.0461846	0.0573818
580	COG0617	0.0507211	0.0810279	0.145967	0.00848194	0.0112092	0.00269342	0.0048094	0.0062188	0.00648852	0.00154934	0.0208539	0.0865563	0.00950077	0.0316729	0.00619169	0.0285017	0.197675	0.0868004	0.0818675	0.0698289	0.068192	0.0269016	0.0261235	0.0640539	0.00564848	0.0046583
581	COG0573	0.0152163	0.0192924	0.0151	0.043735	0.0446079	0.0538684	0.0529034	0.0601761	0.0468796	0.0534523	0.0739061	0.0446404	0.038224	0.0350423	0.0417939	0.067555	0.0264604	0.0404276	0.0518244	0.0365771	0.0370964	0.042697	0.0315077	0.0783504	0.0495073	0.0315494
582	COG4715	0.0016907	0.00192924	0.00251667	0.126169	0.13268	0.11474	0.0883727	0.118157	0.0891361	0.0441563	0.000500493	0.00146706	0.0762271	0.0613241	0.0138539	0.0582162	0.0108955	0.00237809	0	0	0.00545536	0.0304802	0.0323054	0.0201833	0.066785	0.0313377
583	COG1622	0.00338141	0.00385847	0.00251667	0.0294217	0.0260785	0.0266649	0.0372728	0.0338376	0.0366602	0.0759178	0.0415409	0.0483081	0.0373402	0.061998	0.0244572	0.061976	0.0171214	0.0535071	0.0728545	0.0598534	0.0327322	0.0871216	0.0871448	0.0721832	0.0558203	0.0410778
584	COG1078	0.0236698	0.0260447	0.0226501	0.0493013	0.0439217	0.0377079	0.065528	0.0539573	0.0490695	0.0821152	0.0754076	0.00387722	0.0649587	0.0444768	0.0698113	0.078228	0.0373558	0.0214028	0.0180259	0.0166259	0.037642	0.031961	0.0339007	0.0385444	0.0348877	0.0647928
585	COG0654	0.00507211	0.0135046	0.0151	0.0180241	0.0139543	0.0175072	0.0192376	0.0201197	0.015978	0.0162681	0.0323652	0.147439	0.0240833	0.0478462	0.0460507	0.0255909	0.00311299	0.0380495	0.112662	0.0764793	0.10147	0.0689815	0.084353	0.0501779	0.0521654	0.0594992
586	COG1007	0.0135256	0.0154339	0.0176167	0.0323374	0.0315687	0.0258568	0.0372728	0.0424342	0.0378768	0.049579	0.0912566	0.0122604	0.0592141	0.0512157	0.0451993	0.0651294	0.0124519	0.104636	0.0495711	0.0349145	0.0300045	0.0518287	0.0410797	0.0803126	0.0418652	0.0493357
587	COG0695	0.0185977	0.0250801	0.0654335	0.0469158	0.0436929	0.0522524	0.0535045	0.0460923	0.0508538	0.0619737	0.0457117	0.051347	0.0539113	0.0188689	0.0463603	0.0453601	0.0295734	0.0142686	0.0698502	0.0581908	0.0289134	0.0304802	0.0307101	0.0473746	0.036549	0.0495474
588	COG3415	0.0541025	0.0173631	0.0226501	0.0310121	0.0285948	0.029089	0.034267	0.0353009	0.035038	0.0302122	0.0026693	0.0234729	0.0914725	0.0963664	0.0356022	0.0453601	0.0373558	0.0273481	0	0	0.0501893	0.0823089	0.0881419	0.0388248	0.100676	0.0804616
589	COG2159	0.0693188	0.0588417	0.0251667	0.0302169	0.0231046	0.0277422	0.0432846	0.0373128	0.0404722	0.0278882	0.00867521	0.011946	0.0499343	0.0559329	0.0359892	0.0373554	0.00778246	0.0570742	0.0345496	0.0232763	0.0174571	0.115381	0.142981	0.0297143	0.0611365	0.0453126
590	COG1217	0.0896072	0.104179	0.1661	0.000530121	0.00160131	0.00134671	0.00300587	0.00201197	0.00332537	0	0.0221885	0.081736	0.0103846	0.0384118	0.00371501	0.0168584	0.0326864	0.076099	0.121675	0.118044	0.0840125	0.0217187	0.0285165	0.0775094	0.00664527	0.00571701
591	COG3355	0	0	0.00503335	0.0463856	0.0478106	0.0549458	0.065528	0.050482	0.051016	0.0976086	0.0605597	0.00010479	0.0757852	0.0363901	0.0939588	0.0878094	0.00622597	0.00118905	0	0	0	0.0497309	0.0408803	0.0399461	0.099679	0.105024
592	COG2337	0.0710095	0.0443724	0.0151	0.056723	0.0706864	0.0608713	0.0565104	0.0612735	0.0686161	0.0689457	0.0120118	0.00482033	0.0629702	0.0451507	0.0385433	0.0620973	0.0124519	0.0214028	0.00450647	0.00166259	0.0283679	0.0496075	0.0378891	0.0274717	0.0707721	0.0611932
593	COG1018	0.0422676	0.0299032	0.0226501	0.0299519	0.0301961	0.0263955	0.0492963	0.0406051	0.0425809	0.0550017	0.0810799	0.0422303	0.0459572	0.0424551	0.0503075	0.0462091	0.0249039	0.0368604	0.039056	0.0465526	0.0490982	0.0396119	0.0410797	0.0441509	0.0598074	0.0542057
594	COG0503	0.0236698	0.0212216	0.0251667	0.0397591	0.0333988	0.0387853	0.0583139	0.0406051	0.0403911	0.0828898	0.0895882	0.024416	0.046841	0.0222384	0.0564217	0.070951	0.0295734	0.0142686	0.0368028	0.0315893	0.0441884	0.0339355	0.0251264	0.0420485	0.0641268	0.0717802
595	COG0136	0.0287419	0.0424432	0.0276834	0.0275663	0.0169281	0.0255875	0.0252493	0.0268872	0.0287117	0.0410576	0.0707363	0.0764965	0.0455153	0.0417812	0.0419487	0.0436621	0.0326864	0.0416166	0.0758589	0.0881174	0.0381875	0.033812	0.0311089	0.0608301	0.0448556	0.0499709
596	COG0074	0.101442	0.0491955	0.0327167	0.0148434	0.018987	0.0207393	0.0288564	0.0287162	0.0230343	0.0379589	0.0729051	0.0534428	0.0413173	0.0188689	0.0360666	0.0382044	0.0653727	0.0737209	0.0510733	0.0714915	0.0441884	0.0334418	0.0301118	0.0491967	0.0355522	0.0353608
597	COG0455	0.0253605	0.0231508	0.0276834	0.0368434	0.0338563	0.0425561	0.0504987	0.0470068	0.0353625	0.103031	0.00283613	0.0498799	0.0585512	0.0417812	0.0635422	0.0562756	0.0389123	0.0166467	0.0277899	0.0199511	0.038733	0.0329482	0.0307101	0.0343396	0.0764206	0.0906252
598	COG1488	0.0202884	0.0434078	0.0679502	0.0296868	0.0315687	0.029897	0.0360705	0.0449949	0.0303339	0.0263388	0.104436	0.0491464	0.0598769	0.0357162	0.0610655	0.0460878	0.0280169	0.00356714	0.0180259	0.0299267	0.0556447	0.0351695	0.0398832	0.0556442	0.0571493	0.064581
599	COG3290	0.0219791	0.0115754	0.00503335	0.119012	0.0931048	0.0918457	0.102801	0.101696	0.088325	0.0983833	0.00166831	0.0198053	0.0406544	0.0343684	0.0273982	0.0825942	0.00622597	0.00713428	0.000751078	0	0.00981965	0.0460288	0.0372908	0.0142965	0.0235907	0.017998
600	COG0460	0.0422676	0.0395493	0.0604002	0.0209398	0.0157843	0.021278	0.0306599	0.0288991	0.0217366	0.0309869	0.0725715	0.146182	0.046841	0.0559329	0.0359118	0.0400236	0.0342428	0.0344823	0.0555798	0.0781419	0.0196393	0.0308504	0.0362937	0.0483558	0.0242552	0.0315494
601	COG1277	0.0355048	0.032797	0.00755002	0.0280964	0.0192157	0.0293583	0.0408799	0.0510308	0.0533681	0.0743684	0.0130128	0.010479	0.0711453	0.0687369	0.0896247	0.0559118	0.0186779	0.0332933	0.0180259	0.0133007	0.0174571	0.0557775	0.0640126	0.037283	0.0627978	0.100365
602	COG0328	0.0405769	0.0405139	0.0679502	0.0159036	0.0180719	0.0215474	0.0306599	0.0239607	0.0259541	0.0418323	0.0759081	0.0219011	0.0565627	0.0397596	0.095352	0.0479071	0.0607032	0.0214028	0.0315453	0.0315893	0.0201848	0.0256675	0.0339007	0.0458329	0.0820691	0.0840612
603	COG0381	0.0946794	0.108037	0.1359	0.0278314	0.0329412	0.0263955	0.0300587	0.0376786	0.0385256	0.0224655	0.0448775	0.0188622	0.0243043	0.0323468	0.0190394	0.0229226	0.0404688	0.0618304	0.0435625	0.0365771	0.037642	0.0501011	0.0374902	0.0410674	0.018939	0.0163041
604	COG4191	0.138638	0.115754	0.0352334	0.0074217	0.00686276	0.00673355	0.0120235	0.0142667	0.0115982	0.0185921	0.022689	0.21419	0.0223158	0.0208906	0.00905534	0.0184351	0.0171214	0.0737209	0.0375539	0.0299267	0.090559	0.0636752	0.0773735	0.0236873	0.0099679	0.00254089
605	COG0082	0.0388862	0.0385847	0.0176167	0.0275663	0.0219608	0.0282809	0.0282552	0.0391419	0.0311449	0.0364096	0.0800789	0.0386674	0.0457363	0.0512157	0.0477534	0.0486348	0.0217909	0.0618304	0.0758589	0.0681663	0.0381875	0.031344	0.0342996	0.0587277	0.0485105	0.041713
606	arCOG06178	0	0	0	0.102313	0.105686	0.090499	0.0775515	0.0998667	0.100004	0.0681711	0.000500493	0	0.0550161	0.0276295	0.0582019	0.0525158	0	0	0	0	0	0.0572584	0.0434727	0.0187817	0.0750915	0.0618284
607	arCOG13488	0	0	0	0.215759	0.317517	0.346913	0.0288564	0.0245094	0.140395	0.000774671	0	0	0	0	0.000773961	0.00097027	0.00155649	0	0.00225323	0.00665037	0	0.00444246	0.00179475	0	0.000332263	0.000211741
608	COG0056	0.0896072	0.0694525	0.0855669	0.00238555	0.00137255	0.00134671	0.0048094	0.00676752	0.00640742	0.0201415	0.0235232	0.0681133	0.00773318	0.0404334	0.00232188	0.0150392	0.0871636	0.0725318	0.107404	0.116382	0.0960143	0.033812	0.0378891	0.0770889	0.0122937	0.0046583
609	COG0137	0.0338141	0.0520894	0.0302001	0.0270362	0.0203595	0.0285503	0.037874	0.0367641	0.0391745	0.0356349	0.111944	0.0451644	0.0479457	0.0424551	0.0495335	0.0526371	0.0342428	0.0380495	0.0600862	0.0432274	0.0360054	0.0271484	0.0301118	0.0515795	0.030236	0.0463713
610	COG1855	0.00507211	0.000964618	0.0100667	0.0540724	0.0468955	0.0439028	0.0613198	0.0634684	0.0522326	0.0689457	0.126458	0	0.0695986	0.0276295	0.0762351	0.0687679	0.0420253	0.0202138	0	0	0	0.0267782	0.0269212	0.0505984	0.0651236	0.0804616
611	COG1530	0.0507211	0.0684879	0.0427834	0.00450603	0.00457517	0.0051175	0.0198388	0.0133521	0.0157347	0.00232401	0.0281944	0.129311	0.0231995	0.0532374	0.0207422	0.0254696	0.0108955	0.0856113	0.111911	0.0997556	0.0703741	0.0230761	0.0283171	0.0854986	0.0289069	0.0347255
612	COG0223	0.062556	0.0829571	0.0981502	0.0440001	0.0347713	0.0455188	0.0336658	0.0406051	0.0358491	0.0162681	0.0470463	0.0498799	0.0167921	0.0289773	0.0107581	0.0220736	0.0233474	0.04994	0.0593351	0.0382396	0.0490982	0.0465224	0.0398832	0.0592884	0.0328941	0.0169393
613	COG0388	0.0659374	0.0578771	0.0427834	0.0238555	0.0267648	0.0277422	0.0354693	0.0270701	0.0284684	0.0185921	0.0245242	0.083203	0.0234205	0.0518896	0.0147053	0.033353	0.0140084	0.0701537	0.0533265	0.0482152	0.115654	0.0466458	0.0596254	0.0662965	0.0149519	0.00995183
614	COG0037	0.0642467	0.0713817	0.0629168	0.0182892	0.0292811	0.02047	0.027654	0.031094	0.0306583	0.0201415	0.0875863	0.0685325	0.0231995	0.0303251	0.0038698	0.0340807	0.0575902	0.0653976	0.0721035	0.0581908	0.0654643	0.0343057	0.0303112	0.0465337	0.0192713	0.0103753
615	COG0021	0.130184	0.0829571	0.0276834	0.00291567	0.000457517	0.00242408	0.00420822	0.0031094	0.00567746	0.000774671	0.0218549	0.0793258	0.00883792	0.0586285	0.00487595	0.0183138	0.0140084	0.11177	0.161482	0.161272	0.0736473	0.0223357	0.0233317	0.0494771	0.00265811	0.0101636
616	COG3390	0	0.00192924	0.00251667	0.0548676	0.0450654	0.0592553	0.0739445	0.0581641	0.0475284	0.0774671	0.081914	0.000314369	0.0793204	0.0566068	0.0886959	0.0549415	0.00466948	0	0	0	0.000545536	0.0487436	0.0470622	0.0323773	0.0764206	0.0895665
617	COG0643	0.0202884	0.0289385	0.0201334	0.0500965	0.0404903	0.0425561	0.0396775	0.048653	0.0439598	0.061199	0.00150148	0.079221	0.0422011	0.0660413	0.011145	0.0555479	0.0155649	0.110581	0.0172748	0.00665037	0.206758	0.0225825	0.0299124	0.00574663	0.00697753	0.00804616
618	COG0849	0.0743909	0.0790987	0.148484	0.0013253	0.00320262	0.000808026	0.00120235	0.00585299	0.00429865	0.0170428	0.0103435	0.0458979	0.0318165	0.0283034	0.0346734	0.0295932	0.14631	0.0618304	0.0563308	0.0681663	0.0469161	0.0207315	0.0267218	0.0491967	0.0421975	0.0440421
619	COG0059	0.0338141	0.045337	0.0276834	0.0190844	0.0240197	0.0245101	0.0462905	0.0354838	0.0282251	0.0426069	0.0578904	0.061302	0.0355726	0.043129	0.0367631	0.0464517	0.0466948	0.0535071	0.077361	0.0997556	0.0327322	0.0207315	0.0263229	0.0500377	0.0299037	0.030279
620	COG0552	0.0287419	0.0424432	0.0302001	0.0222651	0.0237909	0.0269342	0.037874	0.029082	0.0279818	0.0503536	0.0715705	0.0342662	0.0532485	0.0411073	0.0535581	0.0527584	0.0373558	0.0344823	0.0608373	0.0598534	0.0321866	0.0373907	0.0390856	0.0541024	0.0412007	0.0514531
621	COG0646	0.079463	0.085851	0.0679502	0.00106024	0.00343138	0.00215474	0.00661292	0.00274359	0.00689406	0.00154934	0.0238568	0.129939	0.000220948	0.00943447	0.00162532	0.0317763	0.0373558	0.11177	0.136696	0.108069	0.0796482	0.0341823	0.0366926	0.0644744	0.00764206	0.00296437
622	COG0490	0.0202884	0.0366555	0.0226501	0.0469158	0.0409478	0.0377079	0.0498975	0.0484701	0.0399855	0.0782418	0.0540532	0.0051347	0.0744595	0.109844	0.0570409	0.063674	0.00155649	0.0154576	0.00826186	0.00498778	0.00654643	0.0418332	0.0408803	0.0428895	0.0621333	0.0611932
623	COG1250	0.0845351	0.0569125	0.0125834	0.0357832	0.0263072	0.0355532	0.0589151	0.0610906	0.0556391	0.0216908	0.0303632	0.0213771	0.0455153	0.0660413	0.0509266	0.0242567	0.00622597	0.0297262	0.0593351	0.0266015	0.0261857	0.0547903	0.0672032	0.0392453	0.0362167	0.0362077
624	COG3706	0.0710095	0.0472663	0.0251667	0.00450603	0.00571897	0.00457882	0.0186364	0.00859658	0.0137881	0.00774671	0.0103435	0.189565	0.00729129	0.0303251	0.00340543	0.0292294	0.0326864	0.0832333	0.0255366	0.0216137	0.308228	0.0375141	0.0412791	0.0323773	0.00431942	0.00423482
625	COG1122	0.0185977	0.0250801	0.0151	0.034988	0.0267648	0.0347451	0.0384752	0.0318256	0.0261974	0.0697204	0.107606	0.00775444	0.0779947	0.0316729	0.070353	0.0656145	0.0186779	0.0178357	0.0202791	0.00665037	0.0103652	0.00999553	0.016751	0.0475148	0.111973	0.12408
626	COG0744	0.0896072	0.0906741	0.256701	0.00159036	0.0027451	0.00161605	0.00541057	0.00365812	0.00413643	0.000774671	0.00800789	0.0820504	0.00110474	0.0148256	0.000851357	0.00121284	0.168101	0.051129	0.103649	0.0515404	0.0638277	0.0129572	0.0233317	0.0248086	0.00132905	0.000846964
627	COG3609	0.00338141	0.00192924	0.00503335	0.0365784	0.03317	0.029897	0.034267	0.0391419	0.0394989	0.0921859	0.0667324	0.018443	0.0671682	0.0283034	0.0991444	0.0859902	0.00933896	0.00713428	0.00976401	0.00665037	0.0261857	0.0387481	0.0339007	0.0427493	0.113302	0.0967657
628	COG2089	0.0270512	0.0356909	0.0780169	0.0267711	0.0347713	0.029089	0.0318623	0.0365812	0.033497	0.0224655	0.111109	0.0411824	0.0267347	0.0154995	0.0190394	0.0272888	0.0560337	0.0939347	0.0330474	0.04489	0.0425518	0.0322078	0.0259241	0.0560647	0.0468491	0.034302
629	COG0162	0.0557932	0.0694525	0.103184	0.0106024	0.00777779	0.00808026	0.0114223	0.0109744	0.013707	0.00464803	0.0372033	0.0474697	0.017234	0.0316729	0.0169497	0.0163733	0.135415	0.0784771	0.0743567	0.0731541	0.0490982	0.0262845	0.0241293	0.0683989	0.0348877	0.0332433
630	COG3250	0.250224	0.142763	0.0578835	0.00397591	0.00251634	0.00377079	0.00841645	0.00457265	0.00535303	0.00929606	0.00834155	0.0197005	0.0110474	0.0485201	0.00975191	0.0066706	0.0684857	0.0237809	0.0660948	0.0648411	0.0780116	0.0566414	0.0672032	0.0301348	0.00299037	0.00423482
631	COG1205	0.0016907	0.000964618	0.00251667	0.0978074	0.0926472	0.100195	0.136467	0.110658	0.111359	0.0193668	0.0070069	0.000523949	0.0331422	0.0444768	0.0304167	0.0276527	0.0420253	0.0392385	0	0	0.000545536	0.028876	0.0289153	0.0169596	0.0418652	0.0391721
632	COG0373	0.0253605	0.0241154	0.0151	0.0402892	0.032255	0.0350145	0.0559092	0.0508479	0.035038	0.0441563	0.0930917	0.0500895	0.0536904	0.0444768	0.0372275	0.0479071	0.0233474	0.0451838	0.039056	0.0399022	0.0354598	0.0318376	0.029713	0.0483558	0.0355522	0.0410778
633	COG3670	0.0016907	0.00289385	0	0.0445302	0.0301961	0.0304357	0.0306599	0.0365812	0.0316316	0.0689457	0.0770759	0.00387722	0.0861698	0.0633457	0.122905	0.0509392	0	0	0.0322963	0.0249389	0.000545536	0.0130806	0.0155545	0.0399461	0.103334	0.141866
634	COG3808	0.113277	0.13987	0.1812	0.000795182	0.000686276	0.000808026	0.000601175	0.00109744	0.00194656	0	0.00617275	0.00890713	0.00883792	0.0289773	0.00270886	0.00436621	0.210127	0.121283	0.0405582	0.0731541	0.022367	0.0296164	0.0237305	0.0235472	0.00531622	0.00317612
635	COG2421	0.00507211	0.00964618	0.00503335	0.0569881	0.039804	0.0533297	0.0667304	0.0667607	0.0669129	0.118525	0.111443	0.00167664	0.0360145	0.024934	0.0760804	0.0830793	0.00311299	0	0.00525754	0	0.00327322	0.0267782	0.0275194	0.0490566	0.0574816	0.0584405
636	COG0173	0.0760816	0.0848864	0.11325	0.000265061	0.00114379	0.00107737	0.00180352	0.00347521	0.00340648	0	0.0163494	0.079221	0.00795413	0.0262817	0.00239928	0.0178287	0.163432	0.0856113	0.0938847	0.101418	0.0496438	0.026408	0.0271206	0.0567655	0.00830659	0.00296437
637	COG1156	0.045649	0.0414786	0.0302001	0.0328675	0.0304249	0.0328597	0.0348681	0.0378615	0.0410399	0.0635231	0.0862516	0.00136227	0.0488295	0.0316729	0.054719	0.0613696	0.0575902	0.0582633	0.00225323	0	0.0141839	0.0378843	0.0277188	0.0489164	0.0657882	0.0628871
638	COG1088	0.0557932	0.0752402	0.110734	0.0278314	0.0377452	0.0282809	0.0270529	0.025241	0.0221421	0.0170428	0.0178509	0.0446404	0.0132569	0.0188689	0.0116094	0.0214672	0.102729	0.0689647	0.0555798	0.0831297	0.0643732	0.0322078	0.0229329	0.0419083	0.0142873	0.00952835
639	COG1967	0.0101442	0.000964618	0	0.0535423	0.0420916	0.0541378	0.0348681	0.0620051	0.054828	0.0666217	0.0580572	0	0.0607607	0.0208906	0.0675668	0.0567608	0.00622597	0	0	0	0	0.130436	0.113069	0.0250889	0.0571493	0.0743211
640	COG0061	0.0152163	0.0347262	0.0276834	0.0384338	0.0217321	0.0412093	0.0408799	0.0468239	0.0379579	0.0387336	0.0705695	0.0342662	0.0603188	0.0377379	0.0620717	0.0366277	0.0155649	0.0416166	0.0510733	0.0482152	0.0256402	0.0229527	0.0364931	0.047655	0.0418652	0.0728389
641	COG0078	0.0777723	0.073311	0.0478168	0.0196145	0.0162419	0.019662	0.0252493	0.0257897	0.021331	0.0317615	0.0909229	0.0701043	0.029607	0.0343684	0.0335125	0.0356574	0.0529208	0.0487509	0.0518244	0.0498778	0.0507348	0.0192507	0.0291148	0.0315364	0.023923	0.0372664
642	COG1637	0.0287419	0.0106108	0.0151	0.0265061	0.027451	0.0333984	0.075748	0.060359	0.0532059	0.0464803	0.0358687	0.00859276	0.0671682	0.0471724	0.0986026	0.0407513	0.0295734	0.0130795	0.00751078	0.0149633	0.0267313	0.0496075	0.0476605	0.0371428	0.0637946	0.0808851
643	COG1232	0.0219791	0.0231508	0.0125834	0.0198796	0.0137255	0.0226247	0.0396775	0.0288991	0.0420943	0.0457056	0.10527	0.00911671	0.0839603	0.0929969	0.0620717	0.0401449	0.00778246	0.0332933	0.0255366	0.0282641	0.00927411	0.0517053	0.0492558	0.0538221	0.0598074	0.0622519
644	arCOG09003	0	0	0	0.119807	0.225556	0.240523	0.0805574	0.0795641	0.0904338	0.0139441	0.000166831	0	0.0114893	0.0101084	0.0125382	0.0209821	0	0	0	0	0	0.0624412	0.0458657	0.0116334	0.0156164	0.00317612
645	COG3046	0.00338141	0.0135046	0.00503335	0.00450603	0.00205883	0.00269342	0.00901762	0.00877949	0.00859729	0.0596497	0.0869189	0.0449548	0.0665054	0.0532374	0.0705852	0.0724064	0	0	0.0908804	0.0748167	0.0512804	0.0250505	0.0279183	0.100636	0.0714366	0.0904134
646	COG4591	0.133566	0.121542	0.0604002	0.0116627	0.00869283	0.00834961	0.0156305	0.0146325	0.0156536	0.00619737	0.0141806	0.073248	0.017234	0.0424551	0.00503075	0.0134625	0.0326864	0.133173	0.0570819	0.04489	0.0594634	0.0492373	0.0414786	0.0498975	0.00498395	0.00592875
647	COG0662	0.0355048	0.0424432	0.0654335	0.0214699	0.0137255	0.0134671	0.0270529	0.0250581	0.0253052	0.0371842	0.0203534	0.0399249	0.0220948	0.0444768	0.0169497	0.0368702	0.0311299	0.0439947	0.114915	0.103081	0.075284	0.043931	0.0540418	0.0529811	0.0229262	0.00974009
648	COG0062	0.062556	0.0617355	0.0352334	0.0371085	0.026536	0.0328597	0.0390764	0.0411538	0.033497	0.0418323	0.0673997	0.0512422	0.0492714	0.0276295	0.0498431	0.0432983	0.0435818	0.052318	0.0240345	0.0149633	0.0490982	0.0224591	0.0335019	0.0308356	0.0299037	0.0370547
649	COG0505	0.0185977	0.01254	0.0377501	0.0280964	0.0215033	0.0266649	0.0318623	0.0345692	0.0280629	0.0278882	0.0974293	0.0421255	0.0415382	0.0357162	0.0438062	0.0486348	0.0326864	0.0475619	0.0736056	0.0598534	0.0360054	0.0330716	0.0323054	0.0542426	0.0435265	0.0480652
650	COG0462	0.0524118	0.0540186	0.0629168	0.022	0.014183	0.0207393	0.0282552	0.0215829	0.0225476	0.0193668	0.0795784	0.0423351	0.0386659	0.0498679	0.035757	0.0282591	0.0700422	0.0475619	0.0443136	0.0498778	0.0611	0.0309738	0.0339007	0.0569056	0.0225939	0.0277381
651	COG0252	0.0338141	0.0308678	0.0226501	0.0365784	0.0356863	0.0328597	0.0426834	0.0413367	0.0361735	0.058875	0.0890878	0.0400297	0.0625283	0.0451507	0.0557252	0.0625824	0.0280169	0.0332933	0.0127683	0.00166259	0.0240036	0.0327014	0.0325048	0.0414878	0.0461846	0.0535705
652	COG0773	0.0524118	0.0926033	0.103184	0.00212049	0.00137255	0.00134671	0.00601175	0.00329231	0.00559635	0.00154934	0.0288618	0.0995502	0.0139197	0.0397596	0.00448897	0.0180713	0.116737	0.0594523	0.0931336	0.0914426	0.0851036	0.0191273	0.0235311	0.0605498	0.00531622	0.00423482
653	COG0687	0.0152163	0.0144693	0.00503335	0.0137832	0.00571897	0.0107737	0.0252493	0.0214	0.0361735	0.0852138	0.0775764	0.0682181	0.04662	0.0303251	0.0757708	0.067555	0.0171214	0.0225919	0.0435625	0.0182885	0.0523714	0.0198677	0.020141	0.0719029	0.087053	0.0804616
654	COG3002	0.00338141	0.00289385	0	0.0447953	0.0356863	0.0487509	0.0408799	0.0376786	0.0294417	0.056551	0.0789111	0.0653888	0.0868326	0.074128	0.0886185	0.0498476	0	0.0166467	0.00225323	0	0.0611	0.0160422	0.0157539	0.033779	0.0594752	0.082579
655	COG1363	0.0845351	0.0366555	0.0125834	0.0402892	0.0366014	0.0379772	0.0769504	0.0484701	0.0521515	0.061199	0.0655646	0.00827839	0.0455153	0.0451507	0.0520876	0.0522733	0.0217909	0.00118905	0.0120172	0.0133007	0.0245491	0.0304802	0.0364931	0.0591482	0.0292392	0.0459478
656	COG1047	0.0016907	0.00868156	0.00503335	0.0453254	0.0384314	0.040132	0.0577128	0.0484701	0.0430676	0.0503536	0.04738	0.0370956	0.0711453	0.030999	0.0640066	0.0434196	0.0140084	0.0297262	0.00600862	0.00498778	0.0507348	0.0373907	0.039285	0.0455525	0.0850594	0.0815203
657	COG1459	0.108205	0.0877802	0.156034	0.000265061	0.00205883	0.00215474	0.00541057	0.00274359	0.00486639	0	0.0126792	0.109086	0.00684939	0.0242601	0.00224449	0.0150392	0.172771	0.0535071	0.0570819	0.0399022	0.0856491	0.0246803	0.024927	0.0248086	0.00132905	0.00275263
658	arCOG07773	0	0	0	0.0824339	0.0784642	0.0907683	0.100396	0.0823077	0.105844	0.0348602	0.000834155	0	0.0508181	0.024934	0.097906	0.0224375	0	0	0	0	0	0.0618242	0.0432733	0.022566	0.0770851	0.0491239
659	COG1902	0.0236698	0.0337616	0.0276834	0.0927713	0.0679413	0.0834961	0.0937833	0.0872461	0.075348	0.0433816	0.00333662	0.0128891	0.0380031	0.0417812	0.0222127	0.0355361	0.00466948	0.00594523	0.0518244	0.0332519	0.0611	0.0185102	0.0303112	0.0187817	0.00697753	0.00910486
660	COG0452	0.0524118	0.065594	0.0201334	0.0267711	0.0253922	0.0258568	0.0348681	0.0299966	0.0298472	0.0333109	0.0752408	0.0455835	0.0492714	0.037064	0.0389302	0.0407513	0.0342428	0.0475619	0.0615884	0.061516	0.0321866	0.0212251	0.0315077	0.0343396	0.0279101	0.034302
661	COG1089	0.0676281	0.103214	0.213917	0.0074217	0.0107517	0.00727224	0.01022	0.00749914	0.00608299	0.0108454	0.0143475	0.0135179	0.00972172	0.0141517	0.00580471	0.0184351	0.0700422	0.0594523	0.0841207	0.123032	0.0349143	0.0285058	0.0303112	0.0440108	0.0103002	0.00974009
662	COG1989	0.0202884	0.0356909	0.0503335	0.0546025	0.0569609	0.0514443	0.0510998	0.0616393	0.0563691	0.0573257	0.033533	0.0252543	0.0497133	0.0168473	0.0542547	0.0522733	0.0684857	0.0332933	0.0172748	0.0149633	0.0212759	0.0128338	0.0203404	0.0235472	0.0385426	0.0366312
663	COG3829	0.121731	0.121542	0.0478168	0.00503615	0.00480393	0.0051175	0.0072141	0.00768205	0.00754291	0.00464803	0.00717373	0.0713618	0.0243043	0.0822147	0.0441932	0.0326253	0.0171214	0.0642085	0.0255366	0.0199511	0.0703741	0.0434374	0.0422762	0.0571859	0.0325618	0.0467948
664	COG1914	0.0321234	0.0144693	0.0176167	0.0450603	0.0420916	0.0404013	0.0390764	0.0468239	0.0455008	0.0371842	0.0595587	0.0445356	0.0459572	0.0175212	0.0624586	0.0572459	0.0233474	0.0166467	0.0277899	0.0199511	0.0147295	0.04825	0.0442704	0.0346199	0.074427	0.0620401
665	COG2511	0.00507211	0.0115754	0.00755002	0.0394941	0.0352288	0.0441721	0.0661292	0.0556034	0.0429054	0.0813405	0.108607	0	0.0771109	0.0283034	0.066251	0.0653719	0.0513643	0.026159	0	0	0.000545536	0.0287526	0.0251264	0.0377035	0.0448556	0.0624636
666	COG0540	0.0439583	0.0578771	0.0503335	0.021735	0.0180719	0.0169686	0.0294576	0.0283504	0.0214121	0.0379589	0.0655646	0.0427542	0.0320375	0.0269556	0.0335125	0.0374767	0.0560337	0.0832333	0.0533265	0.0498778	0.0316411	0.0309738	0.0219358	0.050318	0.036549	0.0332433
667	COG1104	0.079463	0.0723463	0.0805335	0.00185543	0.00137255	0.00242408	0.00661292	0.00237778	0.00486639	0.00154934	0.0143475	0.0520805	0.00817508	0.0390857	0.00882315	0.0116432	0.200788	0.121283	0.0660948	0.0548656	0.0572813	0.0350461	0.032106	0.0332183	0.0149519	0.00804616
668	COG2021	0.0304327	0.0318324	0.0226501	0.0418796	0.0338563	0.0406707	0.0541057	0.0420684	0.0382823	0.0488043	0.106605	0.014461	0.042643	0.0464985	0.0437288	0.0417216	0.0140084	0.0309152	0.0413093	0.0581908	0.0267313	0.0246803	0.0269212	0.0500377	0.0259165	0.0321846
669	COG1593	0.0642467	0.0723463	0.0453001	0.00265061	0.00183007	0.00215474	0.00601175	0.00676752	0.0134637	0.00387336	0.0261925	0.067799	0.00486086	0.0134778	0.00263147	0.0194054	0.00622597	0.0582633	0.166739	0.151296	0.168025	0.0135742	0.0239299	0.0599892	0.00531622	0.0035996
670	COG1235	0.0355048	0.0472663	0.0276834	0.0235904	0.0313399	0.0253182	0.0468916	0.0363983	0.0468796	0.0255642	0.0540532	0.01247	0.0419801	0.0384118	0.0475212	0.0329892	0.0591467	0.0463728	0.0503222	0.0465526	0.0300045	0.0423268	0.0366926	0.0452722	0.036549	0.040866
671	COG1630	0.0016907	0.00192924	0.00251667	0.0662652	0.0635949	0.0608713	0.0745457	0.0726137	0.0601811	0.0681711	0.0724047	0.000628738	0.0713662	0.037064	0.0700435	0.0579736	0.0202344	0.00118905	0	0	0	0.0211017	0.0239299	0.0271914	0.068114	0.0639458
672	COG2237	0.00507211	0.000964618	0	0.0516868	0.0423203	0.0611407	0.0685339	0.0587128	0.0476907	0.056551	0.121453	0	0.0729129	0.0343684	0.0740681	0.0612483	0.0140084	0.0154576	0	0	0	0.0164124	0.0241293	0.0371428	0.0651236	0.0785559
673	COG0076	0.0422676	0.0443724	0.0327167	0.0336627	0.0210458	0.0234328	0.0420822	0.0303624	0.0313882	0.0255642	0.0665656	0.108143	0.0448525	0.0721063	0.0151696	0.0354148	0.00778246	0.0285371	0.0465668	0.0266015	0.0425518	0.0597264	0.0560359	0.051159	0.00697753	0.0105871
674	COG5421	0.199503	0.17749	0.0402668	0.000530121	0.000228759	0.00134671	0.0048094	0.00548718	0.00227098	0	0.00166831	0.0507182	0.0260719	0.0808669	0.0123834	0.00545777	0.160319	0.0606414	0.00150216	0.00166259	0.0436429	0.0198677	0.041678	0.0145768	0.036549	0.0156688
675	COG2518	0.0388862	0.0482309	0.0604002	0.0238555	0.0176144	0.0220861	0.037874	0.029265	0.0300905	0.0325362	0.0969288	0.0315417	0.0508181	0.049194	0.0373049	0.0354148	0.0591467	0.0463728	0.0353007	0.0382396	0.0212759	0.0292462	0.0289153	0.0434501	0.0232584	0.0374782
676	COG0090	0.0338141	0.0434078	0.0805335	0.0177591	0.014183	0.019662	0.0186364	0.0235949	0.0180057	0.0340855	0.061227	0.0375147	0.0229786	0.0269556	0.0288687	0.0298358	0.163432	0.0558852	0.0600862	0.0498778	0.0261857	0.0243101	0.0227334	0.0426091	0.0182745	0.0298555
677	COG1708	0.0371955	0.0337616	0.0276834	0.0514218	0.0542158	0.0535991	0.0474928	0.054506	0.0476095	0.0348602	0.00116782	0.0583679	0.0397707	0.0444768	0.0369179	0.0211034	0.0824941	0.0309152	0.00150216	0.00665037	0.0169116	0.0465224	0.0400826	0.031256	0.0588106	0.0438304
678	COG0042	0.0439583	0.0443724	0.0629168	0.0111326	0.0105229	0.0129284	0.0216423	0.0206684	0.0198711	0.0100707	0.0488815	0.10982	0.0271766	0.0336945	0.0252311	0.0190415	0.0342428	0.0558852	0.0826186	0.0847923	0.0894679	0.0148082	0.0247276	0.0489164	0.0196035	0.0256207
679	COG0055	0.0591746	0.0675232	0.1057	0.000530121	0.00114379	0.00215474	0.00541057	0.00585299	0.00502861	0.0317615	0.0231895	0.0572152	0.00640749	0.0397596	0.00356022	0.0140689	0.0809376	0.0784771	0.0886272	0.101418	0.0785572	0.0302334	0.0311089	0.0726037	0.00697753	0.00338786
680	COG0454	0.0236698	0.0212216	0.0100667	0.034988	0.020817	0.040132	0.0703374	0.0557863	0.0733203	0.0255642	0.02369	0.0129939	0.059656	0.043129	0.0736811	0.0293507	0.0202344	0.0214028	0.0165237	0.00665037	0.00872857	0.0323312	0.0410797	0.0346199	0.0903757	0.110317
681	COG1071	0.0338141	0.0299032	0.0251667	0.0408194	0.0384314	0.0352838	0.0504987	0.0539573	0.0448519	0.0418323	0.00784106	0.0122604	0.0360145	0.0599763	0.0375371	0.0516669	0.00466948	0.0273481	0.0473179	0.0399022	0.0338232	0.0645391	0.0781711	0.0553638	0.0305682	0.0184215
682	COG0190	0.0473397	0.045337	0.0679502	0.0172289	0.0146406	0.02047	0.0228446	0.0243265	0.0227098	0.0348602	0.0618943	0.0376195	0.0397707	0.0330206	0.0370727	0.0372341	0.0342428	0.0570742	0.0533265	0.0581908	0.0436429	0.03011	0.0275194	0.0545229	0.0318973	0.0429834
683	COG0014	0.0355048	0.0472663	0.0402668	0.039229	0.027451	0.031513	0.0444869	0.0320085	0.0254675	0.0441563	0.0897551	0.0460027	0.042422	0.0303251	0.0305715	0.0411152	0.0311299	0.0344823	0.0548287	0.0515404	0.0370964	0.0122168	0.0151556	0.0406469	0.0299037	0.0431952
684	COG0143	0.0270512	0.0337616	0.0780169	0.0188193	0.0187582	0.0207393	0.0348681	0.0235949	0.0249808	0.0154934	0.0605597	0.00618259	0.0209901	0.0202167	0.0253085	0.0211034	0.193005	0.0285371	0.0653438	0.0665037	0.0114563	0.0233229	0.0235311	0.0688194	0.0318973	0.0347255
685	COG1058	0.0422676	0.0405139	0.0125834	0.0394941	0.0324837	0.0406707	0.0246482	0.0417026	0.0345514	0.0550017	0.0452112	0.0431734	0.051039	0.0397596	0.0520102	0.0474219	0.0140084	0.0344823	0.0473179	0.04489	0.023458	0.0285058	0.029713	0.0393854	0.0451878	0.0476417
686	COG2826	0.130184	0.109966	0.0981502	0.00106024	0.00183007	0.000808026	0.00300587	0.00402393	0.00811066	0	0.0115113	0.0983976	0	0	0.000232188	0.00157669	0.0311299	0.0808552	0.00751078	0.00166259	0.356235	0.00826791	0.0149562	0.0264905	0.000332263	0
687	COG1402	0.0219791	0.0173631	0.0100667	0.0424097	0.0361439	0.0468655	0.0745457	0.0576154	0.0614788	0.0550017	0.0547206	0.00502991	0.0592141	0.0424551	0.071127	0.0708297	0.0108955	0.00832333	0.0120172	0.00332519	0.00218214	0.0375141	0.0462645	0.0403666	0.0544912	0.0533587
688	COG0789	0.0557932	0.0926033	0.218951	0.00583134	0.00640524	0.00377079	0.00661292	0.0062188	0.0118416	0.000774671	0.0096762	0.0549098	0.00198853	0.0195428	0.00154792	0.00885371	0.0856071	0.052318	0.067597	0.106406	0.0627366	0.0362801	0.0386867	0.0325175	0.00398716	0.00148219
689	COG1940	0.062556	0.0617355	0.0578835	0.0302169	0.0247059	0.0253182	0.0234458	0.0281675	0.0235209	0.0340855	0.0525518	0.0758678	0.0422011	0.0363901	0.0363762	0.0311699	0.0295734	0.0416166	0.0443136	0.0399022	0.0196393	0.0320844	0.0348978	0.0370027	0.0272456	0.0404425
690	COG3567	0.0118349	0.00771694	0.0352334	0.0514218	0.156013	0.0972325	0.00901762	0.00457265	0.0442842	0.00387336	0.000500493	0.00115269	0.000220948	0.000673891	0.00100615	0.00460878	0.451383	0.0416166	0	0.00831297	0.0490982	0.0074041	0.00299124	0.000420485	0.00166132	0.000423482
691	COG0558	0.045649	0.0559478	0.0478168	0.030747	0.0219608	0.0312437	0.034267	0.0303624	0.0291173	0.0317615	0.0567225	0.0432782	0.0444106	0.0438029	0.0464377	0.0396598	0.0186779	0.0451838	0.0405582	0.0349145	0.0441884	0.0188805	0.0237305	0.0507385	0.036549	0.0457361
692	COG0740	0.045649	0.0829571	0.148484	0.00238555	0.00640524	0.00242408	0.00180352	0.00164615	0.00446086	0	0.0101767	0.0333231	0.00618655	0.0323468	0.00294105	0.00873243	0.14631	0.0737209	0.096138	0.133007	0.0583723	0.0177698	0.0179474	0.0487762	0.00697753	0.00317612
693	COG4251	0.0202884	0.0241154	0.00503335	0.0948917	0.087157	0.0834961	0.0811586	0.099135	0.082972	0.0464803	0.00333662	0.00576344	0.0428639	0.0229123	0.0390076	0.0366277	0.00311299	0.0107014	0.00751078	0.00665037	0.0136384	0.0519521	0.0660067	0.00939083	0.0299037	0.017151
694	COG1609	0.114968	0.0694525	0.0427834	0.000265061	0.00137255	0.00107737	0.00120235	0.00219487	0.00486639	0	0.0170168	0.273292	0.0183387	0.0828886	0.00425678	0.00897499	0.00622597	0.00951237	0.0690992	0.0548656	0.0480072	0.0483734	0.0335019	0.0552237	0.0116292	0.00783442
695	COG2905	0.0270512	0.0299032	0.00503335	0.0214699	0.0173857	0.0207393	0.0270529	0.0301795	0.0226287	0.058875	0.0417077	0.154355	0.0364564	0.0222384	0.0299523	0.0750746	0.0155649	0.0273481	0.0217813	0.0166259	0.0709197	0.0271484	0.0331031	0.079752	0.0372135	0.0370547
696	COG0733	0.0152163	0.0183277	0.0125834	0.0360483	0.0313399	0.0312437	0.0318623	0.0365812	0.029685	0.0457056	0.00183514	0.122918	0.034247	0.0646935	0.0143183	0.0439047	0.0249039	0.0309152	0.0510733	0.0548656	0.0649188	0.0597264	0.0638132	0.0308356	0.0225939	0.0112223
697	COG0109	0.00507211	0.00868156	0.00251667	0.0386989	0.0283661	0.0317824	0.0414811	0.0521282	0.0501238	0.0426069	0.0638963	0.0369908	0.0444106	0.0397596	0.0354474	0.0402662	0.0326864	0.076099	0.0510733	0.04489	0.0245491	0.0365269	0.0406809	0.0447116	0.031565	0.0398073
698	COG2041	0.016907	0.0115754	0.00503335	0.0601688	0.0384314	0.0522524	0.075748	0.0773692	0.0774568	0.058875	0.00850838	0.00785923	0.0565627	0.0505418	0.0531711	0.0397811	0.00311299	0.0154576	0.0600862	0.0515404	0.0218214	0.0291228	0.0562353	0.0250889	0.01761	0.0118575
699	COG1703	0.0388862	0.0337616	0.0125834	0.0233253	0.0196732	0.021278	0.0390764	0.036947	0.0253864	0.0294375	0.059225	0.0176047	0.0541323	0.0694107	0.0331255	0.0390534	0.00622597	0.0404276	0.057833	0.0382396	0.0218214	0.0610838	0.0538423	0.0578868	0.0471814	0.0442539
700	COG2317	0.016907	0.00385847	0.00503335	0.04347	0.03317	0.0347451	0.0703374	0.0528598	0.0485017	0.0673964	0.00417077	0.0446404	0.0695986	0.0539113	0.0719784	0.053001	0.00466948	0.0214028	0.0165237	0.0116382	0.0125473	0.0415864	0.0354961	0.0346199	0.0574816	0.0717802
701	COG3639	0.00507211	0.00385847	0	0.0177591	0.0185294	0.0180459	0.0162317	0.0248752	0.0178434	0.0828898	0.02369	0.00932629	0.0711453	0.0195428	0.0627682	0.0830793	0.0171214	0.0107014	0.0706013	0.0465526	0.0861947	0.012587	0.0145574	0.0916657	0.0880498	0.0673337
702	COG1620	0.00338141	0.00289385	0	0.0622893	0.0674838	0.0595246	0.0456893	0.0537744	0.0598566	0.127821	0.0800789	0.0449548	0.0419801	0.024934	0.039472	0.0873243	0	0.00118905	0.00150216	0	0.0114563	0.00913172	0.00757781	0.0284528	0.061801	0.0571701
703	COG0506	0.00845351	0.00964618	0.0151	0.0341928	0.0231046	0.0239714	0.0318623	0.0318256	0.0330104	0.0232401	0.0897551	0.103323	0.0203272	0.0276295	0.00696565	0.0452388	0.0108955	0.0439947	0.0563308	0.0581908	0.116199	0.0354163	0.0337013	0.0765283	0.0139551	0.00677571
704	COG0626	0.016907	0.01254	0.0125834	0.0100723	0.00709152	0.00808026	0.0306599	0.0254239	0.0311449	0.0123947	0.0241905	0.0968257	0.0247462	0.0586285	0.0181881	0.0258334	0.00466948	0.0725318	0.1044	0.0931052	0.0561902	0.0749048	0.0809629	0.0591482	0.00797432	0.00995183
705	COG0087	0.0355048	0.0337616	0.0377501	0.0137832	0.0187582	0.0239714	0.0294576	0.0274359	0.0237642	0.0333109	0.0867521	0.0265118	0.042643	0.0303251	0.0393172	0.0383257	0.0965026	0.0297262	0.0525754	0.0665037	0.023458	0.0272718	0.0247276	0.0518598	0.0312328	0.0321846
706	COG1321	0.0118349	0.0212216	0.00503335	0.0323374	0.0267648	0.0331291	0.0396775	0.0391419	0.0389311	0.0449309	0.0610601	0.00440117	0.0545742	0.0350423	0.0576601	0.0483922	0.0280169	0.0309152	0.0127683	0.00997556	0.00490982	0.104274	0.0931273	0.0379838	0.0461846	0.0537822
707	COG0237	0.0304327	0.0231508	0.0377501	0.0622893	0.108432	0.113393	0.0402787	0.0365812	0.0424187	0.0240148	0.0548874	0.0277693	0.0271766	0.0195428	0.0293331	0.0268037	0.0295734	0.0273481	0.039056	0.0282641	0.0327322	0.0172762	0.0199416	0.0283127	0.0192713	0.0296437
708	COG1384	0.0101442	0.00578771	0.0176167	0.0386989	0.0299674	0.0342065	0.0535045	0.050482	0.0397422	0.056551	0.100599	0.00482033	0.0556789	0.0262817	0.0586662	0.0523946	0.0498078	0.0332933	0.0300431	0.0315893	0.00872857	0.0265314	0.0239299	0.0400862	0.0398716	0.0535705
709	COG0652	0.0422676	0.0299032	0.0478168	0.0288916	0.0281373	0.0228941	0.0312611	0.0276188	0.0254675	0.0379589	0.035535	0.0460027	0.0386659	0.0545852	0.0291783	0.036749	0.0249039	0.0784771	0.0585841	0.0631785	0.0310955	0.0222123	0.02732	0.0430296	0.0295714	0.0311259
710	COG0664	0.0845351	0.0675232	0.0327167	0.00265061	0.00205883	0.00242408	0.01022	0.0062188	0.00705627	0.0108454	0.0165163	0.0903287	0.00773318	0.0397596	0.00239928	0.0218311	0.0140084	0.103447	0.0878761	0.0548656	0.125473	0.0533095	0.0640126	0.050318	0.00697753	0.0046583
711	COG0476	0.0338141	0.0308678	0.0276834	0.0209398	0.0210458	0.0266649	0.0492963	0.0393248	0.038039	0.0449309	0.0603928	0.0307034	0.038445	0.0485201	0.0363762	0.0374767	0.0186779	0.0475619	0.0413093	0.0249389	0.0283679	0.0623178	0.0536429	0.041628	0.0285747	0.0374782
712	COG5000	0.0743909	0.0762048	0.0151	0.030482	0.0288236	0.0339371	0.0336658	0.0327402	0.0279007	0.00929606	0.0248578	0.0362572	0.0377821	0.0660413	0.01486	0.0268037	0.00622597	0.0487509	0.048069	0.0498778	0.09165	0.0355397	0.0376896	0.0564851	0.0129583	0.0124927
713	COG0496	0.0287419	0.0212216	0.0201334	0.0405543	0.0315687	0.0333984	0.0348681	0.040788	0.0340648	0.0596497	0.112611	0.0324848	0.0508181	0.0316729	0.0536355	0.0510604	0.00311299	0.0214028	0.0232834	0.0232763	0.0240036	0.0161656	0.0237305	0.0430296	0.0588106	0.053147
714	COG1966	0.0473397	0.0540186	0.0302001	0.0355181	0.032255	0.0304357	0.0300587	0.0395077	0.0345514	0.0488043	0.106271	0.0445356	0.0585512	0.0195428	0.0508492	0.0600354	0.00622597	0.052318	0.00751078	0	0.00381875	0.0196209	0.0217364	0.0229865	0.0538267	0.0561114
715	COG2301	0.0304327	0.0212216	0.00503335	0.0368434	0.0338563	0.0320517	0.0408799	0.0532256	0.0424998	0.0704951	0.0387048	0.00639217	0.0479457	0.0384118	0.0608333	0.0551841	0.00933896	0.0297262	0.0398071	0.0315893	0.0261857	0.0298632	0.0366926	0.0482156	0.0448556	0.0552644
716	COG0150	0.0473397	0.0511247	0.0352334	0.0243856	0.0212746	0.0223554	0.034267	0.0259726	0.024332	0.0325362	0.059225	0.0364668	0.038445	0.0330206	0.0369953	0.0386895	0.0233474	0.0677757	0.0525754	0.061516	0.0392786	0.0203613	0.0287159	0.0402264	0.0312328	0.0381134
717	COG1624	0.045649	0.0347262	0.0151	0.0196145	0.0244772	0.0245101	0.0348681	0.0263385	0.0292795	0.0650724	0.0432092	0.00366764	0.0649587	0.0458246	0.0818851	0.0580949	0.0171214	0.0178357	0.0142705	0.00665037	0.0120018	0.0402289	0.0452675	0.0392453	0.0754238	0.0770737
718	COG0600	0.0422676	0.0154339	0.0176167	0.0397591	0.0329412	0.0325904	0.0258505	0.0360325	0.0392556	0.0402829	0.00884204	0.0118412	0.0444106	0.0357162	0.0734489	0.0679189	0.0264604	0.0273481	0.039056	0.0199511	0.0474616	0.0285058	0.0346984	0.0447116	0.0647914	0.0605579
719	arCOG06169	0.00338141	0.000964618	0	0.00954219	0.00457517	0.0105043	0.0264517	0.0276188	0.0310638	0.0232401	0	0	0.0543532	0.0289773	0.143105	0.0123709	0	0	0	0	0	0.154869	0.161128	0.0274717	0.103666	0.133397
720	COG0092	0.0355048	0.0491955	0.0755002	0.0151085	0.0164706	0.0137364	0.0222435	0.0179248	0.0166268	0.0317615	0.0570562	0.0311225	0.0289442	0.0276295	0.0311906	0.04063	0.122963	0.052318	0.0428114	0.0332519	0.0310955	0.027642	0.0247276	0.0442911	0.031565	0.0304907
721	COG0156	0.0997515	0.0646294	0.0528501	0.00344579	0.00205883	0.00269342	0.0114223	0.0113402	0.0126526	0	0.014848	0.0881282	0.0154664	0.0539113	0.00890055	0.00630675	0.0155649	0.0677757	0.0893783	0.0947678	0.0665554	0.0441778	0.05464	0.0472345	0.0136228	0.00889312
722	COG3440	0.0135256	0.0212216	0.0251667	0.0625543	0.0734315	0.0635647	0.0559092	0.0673094	0.0743747	0.0503536	0.02369	0.00492512	0.0366774	0.0188689	0.0758482	0.0300784	0.0140084	0.00951237	0.0067597	0.00166259	0.0190938	0.0347993	0.034499	0.0319569	0.0574816	0.0434069
723	COG0479	0.0185977	0.0241154	0.0125834	0.017494	0.0137255	0.0220861	0.0174341	0.0263385	0.0254675	0.0356349	0.061227	0.0509278	0.0364564	0.0276295	0.0188072	0.0498476	0.0326864	0.0713428	0.0555798	0.0631785	0.052917	0.0355397	0.0484581	0.0592884	0.0385426	0.034302
724	COG1681	0.0016907	0.000964618	0	0.112651	0.112549	0.0993872	0.0547069	0.0826735	0.0689406	0.102257	0.000834155	0	0.0439687	0.0208906	0.0166402	0.0625824	0.00778246	0.0487509	0	0	0	0.0280122	0.0181469	0.00714824	0.0358845	0.0218093
725	COG0396	0.0355048	0.0173631	0.0151	0.0243856	0.0185294	0.0237021	0.0282552	0.0334718	0.0314693	0.0480296	0.059225	0.0111077	0.0439687	0.0296512	0.043574	0.0578523	0.0233474	0.0344823	0.0420604	0.0382396	0.0403697	0.0477564	0.0283171	0.0585876	0.0611365	0.0518766
726	COG1468	0.0321234	0.0337616	0.0453001	0.0630845	0.0631374	0.0611407	0.0541057	0.060359	0.064723	0.0364096	0.00183514	0.00555386	0.0322584	0.0181951	0.0214387	0.0304422	0.0762682	0.0546961	0.0135194	0.0249389	0.00545536	0.04825	0.0418774	0.0117736	0.0292392	0.017151
727	COG0439	0.062556	0.0501601	0.0201334	0.00265061	0.00137255	0.00269342	0.0072141	0.00548718	0.00843508	0.00232401	0.0280276	0.0585775	0.0130359	0.0485201	0.00503075	0.0254696	0.0311299	0.0784771	0.117168	0.114719	0.121655	0.0280122	0.0362937	0.0634932	0.00830659	0.00571701
728	arCOG07546	0	0.00192924	0	0.108675	0.092876	0.101811	0.13286	0.124376	0.140071	0.0317615	0	0	0.012594	0.0134778	0.0231414	0.0198905	0	0	0	0	0	0.0617008	0.0398832	0.00700808	0.025252	0.00698745
729	COG0560	0.0287419	0.0366555	0.0276834	0.0190844	0.0146406	0.0228941	0.0318623	0.0268872	0.0207633	0.0263388	0.0695685	0.0673798	0.0428639	0.0269556	0.0472116	0.0432983	0.0280169	0.0273481	0.039056	0.0299267	0.0632822	0.0134508	0.0181469	0.0648948	0.0521654	0.0544174
730	COG0125	0.0405769	0.0366555	0.0528501	0.030482	0.0468955	0.0439028	0.0294576	0.0294479	0.0340648	0.0658471	0.0543869	0.01991	0.0265138	0.0283034	0.0299523	0.0726489	0.0513643	0.0321043	0.038305	0.0216137	0.022367	0.0252973	0.0199416	0.0370027	0.023923	0.0296437
731	COG0039	0.0270512	0.0376201	0.0151	0.0188193	0.013268	0.0191233	0.0312611	0.0257897	0.0196278	0.0395082	0.0747403	0.0402393	0.0362355	0.0417812	0.0359118	0.0424493	0.0357993	0.04994	0.0555798	0.0648411	0.0250947	0.0396119	0.0362937	0.0595687	0.0265811	0.0313377
732	COG0407	0.224863	0.17556	0.0981502	0.00106024	0.00137255	0.00188539	0.0126247	0.00768205	0.00916504	0.00387336	0.0145143	0.0399249	0.0236414	0.0235862	0.0102937	0.0110368	0.0140084	0.0356714	0.0533265	0.053203	0.037642	0.0235697	0.0253258	0.027752	0.00431942	0.00783442
733	COG1472	0.0727002	0.045337	0.0352334	0.00689158	0.0038889	0.00969632	0.0132258	0.00987692	0.00973279	0.0100707	0.0140138	0.0654936	0.0203272	0.0828886	0.0166402	0.0175861	0.0326864	0.0868004	0.0766099	0.0565282	0.0474616	0.0654029	0.0751799	0.0483558	0.00863885	0.0105871
734	COG0002	0.0507211	0.0347262	0.0151	0.0270362	0.018987	0.0253182	0.0390764	0.0288991	0.025873	0.0286628	0.0962615	0.0425446	0.0395497	0.0330206	0.0384659	0.0382044	0.0249039	0.0546961	0.0495711	0.0565282	0.0327322	0.018757	0.0229329	0.0371428	0.031565	0.029432
735	COG1070	0.172452	0.1254	0.0528501	0.0328675	0.0306537	0.030705	0.0318623	0.0312769	0.0306583	0.0147188	0.0096762	0.0186526	0.0117102	0.0276295	0.0078944	0.0155243	0.0326864	0.0582633	0.0563308	0.0465526	0.0147295	0.0202379	0.02732	0.0235472	0.00963564	0.00254089
736	COG1176	0.00338141	0.00578771	0	0.0151085	0.0139543	0.0164299	0.024047	0.0245094	0.0271707	0.104581	0.0475468	0.0352093	0.0592141	0.0283034	0.0742228	0.0789557	0.00155649	0.02497	0.0202791	0.00997556	0.0343688	0.0199911	0.0281177	0.0591482	0.0837304	0.0950717
737	COG1311	0.0016907	0.00771694	0.00755002	0.0445302	0.0281373	0.031513	0.0444869	0.0418855	0.0429865	0.0759178	0.0962615	0	0.0572256	0.0262817	0.0674894	0.0597929	0.0280169	0.0178357	0	0	0.000545536	0.0293696	0.0295136	0.0428895	0.0711044	0.0823673
738	COG0539	0.0777723	0.0713817	0.118284	0.00212049	0.00297386	0.00215474	0.0048094	0.00347521	0.00413643	0.00232401	0.0166831	0.0644457	0.00419801	0.0134778	0.00340543	0.0133412	0.0965026	0.0665866	0.112662	0.0831297	0.0485527	0.0229527	0.0303112	0.0595687	0.00664527	0.00317612
739	COG0564	0.062556	0.0819925	0.0654335	0.00159036	0.00137255	0.000808026	0.000601175	0.00384103	0.00356869	0	0.0200197	0.142304	0.00684939	0.024934	0.00162532	0.0172223	0.0591467	0.0404276	0.108155	0.098093	0.0698286	0.0356631	0.0287159	0.052	0.00431942	0.00296437
740	arCOG08095	0	0	0	0.132265	0.142745	0.143559	0.0775515	0.0556034	0.0678862	0.0333109	0.00100099	0	0.0415382	0.01213	0.0591306	0.0420854	0	0	0	0	0	0.0241867	0.0181469	0.0152776	0.0375458	0.0281616
741	COG1575	0.0202884	0.01254	0.00755002	0.0394941	0.0361439	0.0428254	0.0571116	0.0523111	0.0480151	0.0449309	0.0563889	0.0305986	0.0556789	0.0464985	0.0624586	0.0292294	0.00778246	0.0190247	0.0157726	0.0299267	0.0136384	0.0251739	0.0337013	0.026911	0.0511686	0.0620401
742	COG1190	0.0676281	0.0926033	0.118284	0.00583134	0.00983662	0.00754158	0.00601175	0.00676752	0.00648852	0.00309869	0.0151816	0.0558529	0.00486086	0.0256078	0.00758482	0.0161307	0.129189	0.0677757	0.0435625	0.0598534	0.0490982	0.0249271	0.020141	0.0587277	0.00963564	0.011434
743	COG1432	0.0422676	0.020257	0.0528501	0.0379037	0.0215033	0.0253182	0.0318623	0.0254239	0.0313882	0.0449309	0.038538	0.0270358	0.0508181	0.0464985	0.0475212	0.0422067	0.0435818	0.0225919	0.0135194	0.00665037	0.0245491	0.0398587	0.0303112	0.0486361	0.050504	0.0567466
744	COG2067	0.0608653	0.0636648	0.0402668	0.00159036	0.00137255	0.000269342	0.00120235	0.00164615	0.00364979	0	0.0110108	0.126481	0.029607	0.0977142	0.0102937	0.0133412	0.0326864	0.0915566	0.0232834	0.0399022	0.0698286	0.0609604	0.0432733	0.0604097	0.0222617	0.0148219
745	COG0122	0.00507211	0.0115754	0.0251667	0.0466507	0.0482681	0.0560232	0.0577128	0.0651145	0.053287	0.051903	0.084917	0.00429638	0.0415382	0.0377379	0.0415617	0.0456027	0.00466948	0.0178357	0.0150216	0.0216137	0.0120018	0.0283824	0.0289153	0.032097	0.042862	0.0415012
746	COG0152	0.0253605	0.0270093	0.0402668	0.0318073	0.018987	0.0274729	0.0360705	0.0318256	0.0242509	0.0340855	0.0702358	0.0300747	0.0393288	0.0390857	0.0431096	0.0429344	0.0171214	0.0404276	0.0353007	0.0548656	0.0245491	0.026408	0.0317072	0.0458329	0.037878	0.0444656
747	COG0144	0.0338141	0.0540186	0.0377501	0.0246506	0.0192157	0.0242408	0.0348681	0.029082	0.0226287	0.0232401	0.0673997	0.0494608	0.0371193	0.0350423	0.0333577	0.0368702	0.00155649	0.0237809	0.0736056	0.0548656	0.037642	0.0280122	0.0293142	0.0413477	0.0279101	0.0374782
748	COG0548	0.0287419	0.0424432	0.0276834	0.0206747	0.019902	0.0193926	0.0312611	0.029082	0.0229532	0.0224655	0.0835823	0.0688469	0.0415382	0.0417812	0.0297201	0.0311699	0.00622597	0.051129	0.067597	0.0598534	0.0545536	0.0155486	0.0185457	0.0357412	0.0182745	0.0275263
749	COG0107	0.0524118	0.0607709	0.0251667	0.0196145	0.0247059	0.0175072	0.0258505	0.0279846	0.0264407	0.0356349	0.068067	0.0261974	0.038224	0.0330206	0.0315002	0.0388108	0.0264604	0.0463728	0.048069	0.053203	0.0267313	0.0262845	0.0239299	0.0412075	0.036549	0.0330316
750	COG2252	0.016907	0.0173631	0.0100667	0.0405543	0.0347713	0.0368999	0.0450881	0.0391419	0.0415266	0.049579	0.0912566	0.0400297	0.0388869	0.0195428	0.0369179	0.0606419	0.00155649	0.00118905	0.0337985	0.0315893	0.0441884	0.016289	0.0189445	0.050318	0.0445233	0.0514531
751	COG3467	0.0152163	0.0144693	0.00755002	0.0880002	0.0619936	0.0746078	0.0787539	0.0861487	0.0670751	0.0596497	0.00400394	0.000733528	0.0315956	0.0579546	0.0141635	0.0536074	0.00778246	0.0273481	0	0	0.00218214	0.0556541	0.0604231	0.00869002	0.0202681	0.0150336
752	COG4166	0.0473397	0.0260447	0.0276834	0.00291567	0.00251634	0.00215474	0.0096188	0.0060359	0.00819176	0.00774671	0.0190187	0.215029	0.0249671	0.0074128	0.0489917	0.0212247	0.0108955	0.0451838	0.0856229	0.0565282	0.0463705	0.0217187	0.0205399	0.0612506	0.0358845	0.0495474
753	COG5256	0.00507211	0.00964618	0.0201334	0.0278314	0.0251634	0.0293583	0.0336658	0.0342034	0.0341459	0.0619737	0.0964283	0.000419159	0.0558999	0.0195428	0.058821	0.051303	0.107398	0.0309152	0.00225323	0	0.000545536	0.031961	0.0247276	0.0417682	0.0561525	0.0506061
754	arCOG06162	0	0	0	0.0948917	0.0844119	0.0859201	0.0973903	0.0949282	0.116793	0.0480296	0.000166831	0	0.0132569	0.0101084	0.00642388	0.027774	0	0	0	0	0	0.0998319	0.0717898	0.0162587	0.0332263	0.00614049
755	COG2805	0.0997515	0.107073	0.118284	0.000530121	0.000228759	0.000808026	0.000601175	0.00256068	0.00259541	0	0.00333662	0.038877	0.00640749	0.0161734	0.00170271	0.00946013	0.253708	0.0737209	0.0420604	0.0216137	0.0425518	0.0223357	0.0247276	0.0120539	0.00199358	0.00402308
756	COG1718	0.0016907	0.00289385	0	0.0453254	0.03317	0.0385159	0.0643257	0.0464581	0.0451764	0.0852138	0.0570562	0.00869755	0.0614236	0.0303251	0.0691921	0.0599142	0.00466948	0.00594523	0.00225323	0.00166259	0.0141839	0.0310972	0.0271206	0.0363019	0.0598074	0.0741094
757	COG0609	0.0355048	0.045337	0.0302001	0.0516868	0.046438	0.0447108	0.0354693	0.0510308	0.0463929	0.0364096	0.0465458	0.0705235	0.046841	0.0471724	0.0255407	0.0411152	0.0140084	0.00356714	0.019528	0.0116382	0.0245491	0.027025	0.0295136	0.026911	0.0159486	0.0326081
[truncated: 6,871 more rows]

## Sheet: Differentially-abundant-COGs
Differentially-abundant-COGs, functionally distinguishing salt-saturated from sub-saturated hypersaline metagenomes
p.value	pajust	COG	Function
[truncated: 25 more rows]
